# Supplementary material for: Hilbert transform‐based time‐series analysis of the circadian gene regulatory network
Source: IET Syst Biol. 2019 Aug 1;13(4):159–68. doi: 10.1049/iet-syb.2018.5088 (PMC8687344; doi:10.1049/iet-syb.2018.5088)
Supplement: Supplementary file 2 — Supplementary Data [file SYB2-13-159-s001.xlsx]

## Sheet: Sheet1
T1	PRC_droso_1 [1]	T2	PRC_droso_2 [2]	T3	PRC_Neuro [3]
0.6142	-2.4147	1.9841	0.9827	0	1.4822
1.5781	-3.0446	3.9498	1.1595	1	0.7026
2.638	-3.8005	5.9756	0.0526	2	-0.0066
3.6048	-3.9685	7.9417	0.1696	3	-0.6452
4.6339	-1.8268	9.91	-0.0417	4	-1.0011
5.6561	-0.8189	11.9415	-2.0441	5.5	-1.7809
6.69	2.1207	13.9693	-3.4495	6.5	-2.0664
7.6623	2.8766	15.9369	-3.5713	7.5	-2.4932
8.6295	2.7927	17.8822	-0.2303	8.5	-2.8492
9.5909	1.7428	19.8416	0.9315	9.7458	-3.0643
10.5561	1.3228	21.8536	1.9441	10.818	-3.5615
11.4228	0.6089	23.8259	1.1059	11.7882	-4.0585
12.5815	0.189			13.0133	-4.5562
13.5969	0.063			13.9841	-5.1944
14.6184	0.9449			15.1103	-6.3977
16.5977	0.189			16.1968	-10.2832
17.6596	-0.231			17.2417	7.6431
18.6347	0.9869			18.3193	5.8752
19.5972	0.105			19.393	5.025
20.6617	0.105			20.5188	3.8923
21.5828	0.399			21.5922	3.1127
22.6374	-1.2388			22.7168	2.2623
23.6072	-0.9029			23.7392	1.4828
[1] J. C. Hall and M. Rosbash, “Genes and biologicalrhythms,” Trends in Genetics, vol. 3, pp. 185–191,1987.
[2]R. J. Konopka, R. F. Smith, and D. Orr, “Characterizationof andante, a new drosophila clock mutant, andits interactions with other clock mutants,” Journal ofneurogenetics, vol. 7, no. 2-3, pp. 103–114, 1991.
[3] P. Ruoff, M. Vinsjevik, C. Monnerjahn, and L. Rensing,“The goodwin model: simulating the effect oflight pulses on the circadian sporulation rhythm ofneurospora crassa,” Journal of Theoretical Biology,
