# Supplementary material for: Hilbert transform‐based time‐series analysis of the circadian gene regulatory network
Source: IET Syst Biol. 2019 Aug 1;13(4):159–68. doi: 10.1049/iet-syb.2018.5088 (PMC8687344; doi:10.1049/iet-syb.2018.5088)
Supplement: Supplementary file 3 — Supplementary Data [file SYB2-13-159-s002.xlsx]

## Sheet: Sheet1
Data Source: Bordyugov, Grigory, et al. "Tuning the phase of circadian entrainment." Journal of The Royal Society Interface 12.108 (2015): 20150282.
# Time1 (h)	SCN_T24	Temp_T24
12	0.863382	37
12.083	0.861296	37
12.167	0.865842	37
12.25	0.870709	37
12.333	0.867358	37
12.417	0.866053	37
12.5	0.871794	37
12.583	0.871685	37
12.667	0.869425	37
12.75	0.873735	37
12.833	0.875471	37
12.917	0.874349	37
13	0.879743	37
13.083	0.879411	37
13.167	0.883042	37
13.25	0.883641	37
13.333	0.886115	37
13.417	0.888326	37
13.5	0.892418	37
13.583	0.894119	37
13.667	0.896563	37
13.75	0.897705	37
13.833	0.901207	37
13.917	0.904101	37
14	0.906453	37
14.083	0.905499	37
14.167	0.909244	37
14.25	0.91167	37
14.333	0.916684	37
14.417	0.921114	37
14.5	0.921782	37
14.583	0.926111	37
14.667	0.929857	37
14.75	0.933391	37
14.833	0.939817	37
14.917	0.938251	37
15	0.94351	37
15.083	0.945885	37
15.167	0.949635	37
15.25	0.953769	37
15.333	0.956344	37
15.417	0.95896	37
15.5	0.963082	37
15.583	0.961858	37
15.667	0.969266	37
15.75	0.969347	37
15.833	0.976802	37
15.917	0.977518	37
16	0.98197	37
16.083	0.985014	37
16.167	0.989197	37
16.25	0.992441	37
16.333	0.994738	37
16.417	0.999229	37
16.5	1.00169	37
16.583	1.00736	37
16.667	1.00477	37
16.75	1.01046	37
16.833	1.01448	37
16.917	1.01864	37
17	1.01932	37
17.083	1.02519	37
17.167	1.02799	37
17.25	1.02801	37
17.333	1.03268	37
17.417	1.03365	37
17.5	1.03917	37
17.583	1.04488	37
17.667	1.04374	37
17.75	1.049	37
17.833	1.05359	37
17.917	1.0542	37
18	1.05639	37
18.083	1.06259	37
18.167	1.0635	37
18.25	1.06611	37
18.333	1.06682	37
18.417	1.07383	37
18.5	1.07135	37
18.583	1.07633	37
18.667	1.0782	37
18.75	1.08206	37
18.833	1.08634	37
18.917	1.08854	37
19	1.08684	37
19.083	1.09078	37
19.167	1.09181	37
19.25	1.09139	37
19.333	1.09632	37
19.417	1.097	37
19.5	1.09793	37
19.583	1.10383	37
19.667	1.10494	37
19.75	1.10534	37
19.833	1.10541	37
19.917	1.11005	37
20	1.11027	37
20.083	1.11068	37
20.167	1.11022	37
20.25	1.11592	37
20.333	1.11828	37
20.417	1.11764	37
20.5	1.11882	37
20.583	1.11824	37
20.667	1.11926	37
20.75	1.12118	37
20.833	1.12083	37
20.917	1.12216	37
21	1.12092	37
21.083	1.12492	37
21.167	1.12337	37
21.25	1.12881	37
21.333	1.12355	37
21.417	1.13091	37
21.5	1.1274	37
21.583	1.12538	37
21.667	1.12526	37
21.75	1.12219	37
21.833	1.12633	37
21.917	1.13021	37
22	1.12587	37
22.083	1.1283	37
22.167	1.12635	37
22.25	1.12683	37
22.333	1.13318	37
22.417	1.13059	37
22.5	1.12552	37
22.583	1.12815	37
22.667	1.13002	37
22.75	1.12697	37
22.833	1.12596	37
22.917	1.12556	37
23	1.12439	37
23.083	1.12489	37
23.167	1.12464	37
23.25	1.12589	37
23.333	1.12328	37
23.417	1.12378	37
23.5	1.1253	37
23.583	1.12086	37
23.667	1.12184	37
23.75	1.11722	37
23.833	1.11587	37
23.917	1.11169	37
24	1.11327	37
24.083	1.11438	37
24.167	1.11329	37
24.25	1.11207	37
24.333	1.11237	37
24.417	1.11208	37
24.5	1.11133	37
24.583	1.10431	37
24.667	1.10404	37
24.75	1.10612	37
24.833	1.10592	37
24.917	1.10044	37
25	1.10723	37
25.083	1.10154	37
25.167	1.0947	37
25.25	1.0963	37
25.333	1.09289	37
25.417	1.09143	37
25.5	1.09217	37
25.583	1.09266	37
25.667	1.08708	37
25.75	1.09112	37
25.833	1.08663	37
25.917	1.08519	37
26	1.07866	37
26.083	1.07916	37
26.167	1.08146	37
26.25	1.0763	37
26.333	1.07227	37
26.417	1.07111	37
26.5	1.06798	37
26.583	1.06599	37
26.667	1.06321	37
26.75	1.05904	37
26.833	1.05764	37
26.917	1.0565	37
27	1.04819	37
27.083	1.04925	37
27.167	1.04556	37
27.25	1.04413	37
27.333	1.04136	37
27.417	1.03775	37
27.5	1.03396	37
27.583	1.03525	37
27.667	1.03053	37
27.75	1.02924	37
27.833	1.02386	37
27.917	1.02277	37
28	1.01973	37
28.083	1.01427	37
28.167	1.01377	37
28.25	1.01518	37
28.333	1.00981	37
28.417	1.00578	37
28.5	1.00419	37
28.583	1.00397	37
28.667	1.00061	37
28.75	0.994969	37
28.833	0.994109	37
28.917	0.989466	37
29	0.988613	37
29.083	0.988293	37
29.167	0.983366	37
29.25	0.979943	37
29.333	0.973916	37
29.417	0.973639	37
29.5	0.971467	37
29.583	0.968874	37
29.667	0.968058	37
29.75	0.968509	37
29.833	0.962098	37
29.917	0.957364	37
30	0.96245	37
30.083	0.957189	37
30.167	0.953064	37
30.25	0.951456	37
30.333	0.94865	37
30.417	0.947537	37
30.5	0.943283	37
30.583	0.942455	37
30.667	0.942077	37
30.75	0.935804	37
30.833	0.935927	37
30.917	0.93047	37
31	0.931559	37
31.083	0.930666	37
31.167	0.924453	37
31.25	0.92025	37
31.333	0.916503	37
31.417	0.920152	37
31.5	0.909763	37
31.583	0.906306	37
31.667	0.910346	37
31.75	0.905719	37
31.833	0.904401	37
31.917	0.899215	37
32	0.898941	37
32.083	0.896614	37
32.167	0.89587	37
32.25	0.895344	37
32.333	0.889939	37
32.417	0.891278	37
32.5	0.889312	37
32.583	0.888651	37
32.667	0.88394	37
32.75	0.885068	37
32.833	0.883383	37
32.917	0.882189	37
33	0.883672	37
33.083	0.879572	37
33.167	0.877781	37
33.25	0.877202	37
33.333	0.877138	37
33.417	0.870023	37
33.5	0.870314	37
33.583	0.873378	37
33.667	0.873113	37
33.75	0.870622	37
33.833	0.867582	37
33.917	0.868956	37
34	0.868065	37
34.083	0.867856	37
34.167	0.866423	37
34.25	0.862733	37
34.333	0.865613	37
34.417	0.865969	37
34.5	0.866469	37
34.583	0.865069	37
34.667	0.860147	37
34.75	0.863139	37
34.833	0.866217	37
34.917	0.860214	37
35	0.863641	37
35.083	0.865227	37
35.167	0.861437	37
35.25	0.860133	37
35.333	0.860025	37
35.417	0.865432	37
35.5	0.863473	37
35.583	0.861545	37
35.667	0.864336	37
35.75	0.858953	37
35.833	0.863073	37
35.917	0.865042	37
36	0.863423	37
36.083	0.870961	37
36.167	0.8699	37
36.25	0.870748	37
36.333	0.870014	37
36.417	0.87107	37
36.5	0.875267	37
36.583	0.873245	37
36.667	0.872735	37
36.75	0.874355	37
36.833	0.881274	37
36.917	0.879679	37
37	0.883061	37
37.083	0.88403	37
37.167	0.882944	37
37.25	0.885023	37
37.333	0.886629	37
37.417	0.891512	37
37.5	0.892689	37
37.583	0.894738	37
37.667	0.898845	37
37.75	0.896813	37
37.833	0.89918	37
37.917	0.902956	37
38	0.902559	37
38.083	0.907983	37
38.167	0.906836	37
38.25	0.91314	37
38.333	0.911386	37
38.417	0.912422	37
38.5	0.91654	37
38.583	0.919983	37
38.667	0.919698	37
38.75	0.926316	37
38.833	0.927293	37
38.917	0.92376	37
39	0.92883	37
39.083	0.930004	37
39.167	0.933747	37
39.25	0.93546	37
39.333	0.940318	37
39.417	0.94537	37
39.5	0.946492	37
39.583	0.944941	37
39.667	0.952377	37
39.75	0.952134	37
39.833	0.958167	37
39.917	0.96366	37
40	0.963208	37
40.083	0.963302	37
40.167	0.970207	37
40.25	0.972832	37
40.333	0.973986	37
40.417	0.977665	37
40.5	0.982735	37
40.583	0.983991	37
40.667	0.987773	37
40.75	0.991459	37
40.833	0.992392	37
40.917	0.99911	37
41	1.00123	37
41.083	1.00512	37
41.167	1.00749	37
41.25	1.01255	37
41.333	1.01187	37
41.417	1.01442	37
41.5	1.01505	37
41.583	1.0226	37
41.667	1.02499	37
41.75	1.02954	37
41.833	1.03173	37
41.917	1.03662	37
42	1.03947	37
42.083	1.04284	37
42.167	1.04338	37
42.25	1.0462	37
42.333	1.04778	37
42.417	1.05015	37
42.5	1.05562	37
42.583	1.05865	37
42.667	1.0608	37
42.75	1.06663	37
42.833	1.06473	37
42.917	1.06904	37
43	1.07121	37
43.083	1.07341	37
43.167	1.07344	37
43.25	1.07587	37
43.333	1.08183	37
43.417	1.07924	37
43.5	1.07909	37
43.583	1.08444	37
43.667	1.08917	37
43.75	1.08864	37
43.833	1.08811	37
43.917	1.09314	37
44	1.09577	37
44.083	1.08868	37
44.167	1.09491	37
44.25	1.09657	37
44.333	1.09889	37
44.417	1.09741	37
44.5	1.10078	37
44.583	1.10005	37
44.667	1.1058	37
44.75	1.10341	37
44.833	1.10601	37
44.917	1.10985	37
45	1.11132	37
45.083	1.10555	37
45.167	1.10903	37
45.25	1.11086	37
45.333	1.11051	37
45.417	1.1134	37
45.5	1.10919	37
45.583	1.11519	37
45.667	1.11444	37
45.75	1.11104	37
45.833	1.11718	37
45.917	1.11092	37
46	1.11667	37
46.083	1.11627	37
46.167	1.11764	37
46.25	1.1197	37
46.333	1.11681	37
46.417	1.1203	37
46.5	1.11169	37
46.583	1.11566	37
46.667	1.11746	37
46.75	1.11728	37
46.833	1.1164	37
46.917	1.11837	37
47	1.11789	37
47.083	1.11903	37
47.167	1.11816	37
47.25	1.11995	37
47.333	1.1173	37
47.417	1.11694	37
47.5	1.1118	37
47.583	1.11355	37
47.667	1.11502	37
47.75	1.11476	37
47.833	1.1127	37
47.917	1.11589	37
48	1.10981	37
48.083	1.11401	37
48.167	1.11403	37
48.25	1.11487	37
48.333	1.11226	37
48.417	1.10825	37
48.5	1.10788	37
48.583	1.10662	37
48.667	1.11057	37
48.75	1.10808	37
48.833	1.10982	37
48.917	1.10815	37
49	1.1035	37
49.083	1.10636	37
49.167	1.1013	37
49.25	1.10088	37
49.333	1.10284	37
49.417	1.09563	37
49.5	1.09605	37
49.583	1.09596	37
49.667	1.09084	37
49.75	1.08795	37
49.833	1.08757	37
49.917	1.08852	37
50	1.08663	37
50.083	1.08684	37
50.167	1.08493	37
50.25	1.08684	37
50.333	1.08084	37
50.417	1.07873	37
50.5	1.07565	37
50.583	1.08011	37
50.667	1.07261	37
50.75	1.07278	37
50.833	1.07103	37
50.917	1.06621	37
51	1.06308	37
51.083	1.06241	37
51.167	1.06494	37
51.25	1.05387	37
51.333	1.05251	37
51.417	1.05298	37
51.5	1.05027	37
51.583	1.04655	37
51.667	1.04499	37
51.75	1.04679	37
51.833	1.03607	37
51.917	1.03751	37
52	1.03771	37
52.083	1.02862	37
52.167	1.03491	37
52.25	1.02854	37
52.333	1.02323	37
52.417	1.02085	37
52.5	1.02069	37
52.583	1.02427	37
52.667	1.01645	37
52.75	1.02105	37
52.833	1.01679	37
52.917	1.01464	37
53	1.00796	37
53.083	1.00307	37
53.167	1.00104	37
53.25	1.00392	37
53.333	1.00115	37
53.417	1.00021	37
53.5	0.996682	37
53.583	0.995175	37
53.667	0.995521	37
53.75	0.988826	37
53.833	0.987657	37
53.917	0.981015	37
54	0.979339	37
54.083	0.97707	37
54.167	0.969411	37
54.25	0.974088	37
54.333	0.965255	37
54.417	0.960849	37
54.5	0.962615	37
54.583	0.957594	37
54.667	0.951432	37
54.75	0.951529	37
54.833	0.94233	37
54.917	0.94283	37
55	0.938789	37
55.083	0.936407	37
55.167	0.930821	37
55.25	0.927765	37
55.333	0.927223	37
55.417	0.925616	37
55.5	0.916923	37
55.583	0.918155	37
55.667	0.910506	37
55.75	0.909753	37
55.833	0.905426	37
55.917	0.905044	37
56	0.90185	37
56.083	0.898486	37
56.167	0.891821	37
56.25	0.890483	37
56.333	0.886392	37
56.417	0.886954	37
56.5	0.88201	37
56.583	0.879142	37
56.667	0.874981	37
56.75	0.874966	37
56.833	0.873207	37
56.917	0.869347	37
57	0.864183	37
57.083	0.86238	37
57.167	0.861407	37
57.25	0.853571	37
57.333	0.854753	37
57.417	0.854879	37
57.5	0.851783	37
57.583	0.844733	37
57.667	0.840984	37
57.75	0.838211	37
57.833	0.834985	37
57.917	0.833212	37
58	0.830894	37
58.083	0.830347	37
58.167	0.827134	37
58.25	0.824604	37
58.333	0.825056	37
58.417	0.826591	37
58.5	0.817964	37
58.583	0.81414	37
58.667	0.810221	37
58.75	0.815025	37
58.833	0.807563	37
58.917	0.809068	37
59	0.811302	37
59.083	0.805939	37
59.167	0.801495	37
59.25	0.800026	37
59.333	0.79565	37
59.417	0.798024	37
59.5	0.799058	37
59.583	0.798916	37
59.667	0.79462	37
59.75	0.795338	37
59.833	0.794421	37
59.917	0.792533	37
60	0.791814	37
60.083	0.78933	37
60.167	0.790882	37
60.25	0.792893	37
60.333	0.788728	37
60.417	0.787805	37
60.5	0.795217	37
60.583	0.790959	37
60.667	0.792603	37
60.75	0.785743	37
60.833	0.789433	37
60.917	0.788643	37
61	0.786809	37
61.083	0.788903	37
61.167	0.789958	37
61.25	0.785673	37
61.333	0.783518	37
61.417	0.7843	37
61.5	0.788394	37
61.583	0.785026	37
61.667	0.785638	37
61.75	0.784289	37
61.833	0.786193	37
61.917	0.787915	37
62	0.785565	37
62.083	0.788775	37
62.167	0.785325	37
62.25	0.785817	37
62.333	0.783805	37
62.417	0.785904	37
62.5	0.78435	37
62.583	0.789395	37
62.667	0.786943	37
62.75	0.79018	37
62.833	0.788779	37
62.917	0.787862	37
63	0.789435	37
63.083	0.789167	37
63.167	0.788863	37
63.25	0.792164	37
63.333	0.788579	37
63.417	0.789355	37
63.5	0.790974	37
63.583	0.793555	37
63.667	0.793045	37
63.75	0.793548	37
63.833	0.796252	37
63.917	0.796516	37
64	0.793569	37
64.083	0.799871	37
64.167	0.793821	37
64.25	0.797542	37
64.333	0.796843	37
64.417	0.79603	37
64.5	0.797144	37
64.583	0.796381	37
64.667	0.798309	37
64.75	0.7999	37
64.833	0.804232	37
64.917	0.802855	37
65	0.804674	37
65.083	0.805664	37
65.167	0.805977	37
65.25	0.803777	37
65.333	0.809272	37
65.417	0.813707	37
65.5	0.804745	37
65.583	0.808981	37
65.667	0.811142	37
65.75	1.00817	37
65.833	1.20483	37
65.917	1.1602	37
66	1.15503	37
66.083	1.15686	37
66.167	1.15713	37
66.25	1.15873	37
66.333	1.16177	37
66.417	1.16316	37
66.5	1.16821	37
66.583	1.17192	37
66.667	1.17226	37
66.75	1.17824	37
66.833	1.18006	37
66.917	1.18629	37
67	1.18421	37
67.083	1.17986	37
67.167	1.18533	37
67.25	1.18235	37
67.333	1.1818	37
67.417	1.18626	37
67.5	1.1888	37
67.583	1.19131	37
67.667	1.18962	37
67.75	1.19222	37
67.833	1.19129	37
67.917	1.19056	37
68	1.19077	37
68.083	1.19277	37
68.167	1.19722	37
68.25	1.19278	37
68.333	1.19575	37
68.417	1.19132	37
68.5	1.19707	37
68.583	1.19493	37
68.667	1.19475	37
68.75	1.19672	37
68.833	1.20034	37
68.917	1.19965	37
69	1.19596	37
69.083	1.19567	37
69.167	1.19852	37
69.25	1.19802	37
69.333	1.20188	37
69.417	1.19924	37
69.5	1.19741	37
69.583	1.2026	37
69.667	1.19846	37
69.75	1.20162	37
69.833	1.19956	37
69.917	1.19825	37
70	1.20236	37
70.083	1.19884	37
70.167	1.19579	37
70.25	1.19652	37
70.333	1.19636	37
70.417	1.19339	37
70.5	1.19312	37
70.583	1.19864	37
70.667	1.19527	37
70.75	1.19694	37
70.833	1.19465	37
70.917	1.19575	37
71	1.19683	37
71.083	1.19494	37
71.167	1.19432	37
71.25	1.19365	37
71.333	1.19398	37
71.417	1.19474	37
71.5	1.18834	37
71.583	1.1865	37
71.667	1.18959	37
71.75	1.18122	37
71.833	1.17755	37
71.917	1.18164	37
72	1.17961	37
72.083	1.17727	37
72.167	1.18225	37
72.25	1.17448	37
72.333	1.17184	37
72.417	1.16959	37
72.5	1.16536	37
72.583	1.15929	37
72.667	1.16228	37
72.75	1.15732	37
72.833	1.15879	37
72.917	1.15475	37
73	1.14615	37
73.083	1.14837	37
73.167	1.14665	37
73.25	1.14425	37
73.333	1.14167	37
73.417	1.13772	37
73.5	1.13426	37
73.583	1.12928	37
73.667	1.13505	37
73.75	1.12906	37
73.833	1.12552	37
73.917	1.1226	37
74	1.11735	37
74.083	1.11728	37
74.167	1.11496	37
74.25	1.11742	37
74.333	1.11006	37
74.417	1.10078	37
74.5	1.10752	37
74.583	1.10064	37
74.667	1.09352	37
74.75	1.09559	37
74.833	1.0901	37
74.917	1.09025	37
75	1.08575	37
75.083	1.0867	37
75.167	1.08294	37
75.25	1.08045	37
75.333	1.07622	37
75.417	1.07196	37
75.5	1.07033	37
75.583	1.07158	37
75.667	1.06702	37
75.75	1.06436	37
75.833	1.06206	37
75.917	1.06174	37
76	1.053	37
76.083	1.05037	37
76.167	1.04937	37
76.25	1.04386	37
76.333	1.04481	37
76.417	1.04007	37
76.5	1.03226	37
76.583	1.03062	37
76.667	1.02314	37
76.75	1.02401	37
76.833	1.02079	37
76.917	1.01438	37
77	1.0115	37
77.083	1.00819	37
77.167	1.00401	37
77.25	0.998076	37
77.333	0.997702	37
77.417	0.993492	37
77.5	0.988966	37
77.583	0.989402	37
77.667	0.983512	37
77.75	0.978884	37
77.833	0.975448	37
77.917	0.97261	37
78	0.966961	37
78.083	0.967355	37
78.167	0.966	37
78.25	0.961943	37
78.333	0.959046	37
78.417	0.958149	37
78.5	0.957778	37
78.583	0.948638	37
78.667	0.947072	37
78.75	0.945162	37
78.833	0.941986	37
78.917	0.937313	37
79	0.937375	37
79.083	0.933452	37
79.167	0.928916	37
79.25	0.928055	37
79.333	0.927866	37
79.417	0.92276	37
79.5	0.923683	37
79.583	0.918234	37
79.667	0.914899	37
79.75	0.9131	37
79.833	0.909757	37
79.917	0.909589	37
80	0.902384	37
80.083	0.900201	37
80.167	0.900364	37
80.25	0.894721	37
80.333	0.897287	37
80.417	0.892766	37
80.5	0.891269	37
80.583	0.889612	37
80.667	0.885824	37
80.75	0.881812	37
80.833	0.878607	37
80.917	0.877464	37
81	0.875422	37
81.083	0.874734	37
81.167	0.873275	37
81.25	0.867405	37
81.333	0.866725	37
81.417	0.864559	37
81.5	0.861755	37
81.583	0.860474	37
81.667	0.855994	37
81.75	0.855537	37
81.833	0.84923	37
81.917	0.847976	37
82	0.84792	37
82.083	0.847245	37
82.167	0.842963	37
82.25	0.844359	37
82.333	0.835347	37
82.417	0.834302	37
82.5	0.835272	37
82.583	0.835162	37
82.667	0.830486	37
82.75	0.832368	37
82.833	0.828448	37
82.917	0.82702	37
83	0.828244	37
83.083	0.822994	37
83.167	0.823282	37
83.25	0.823869	37
83.333	0.822246	37
83.417	0.819835	37
83.5	0.816726	37
83.583	0.818149	37
83.667	0.811964	37
83.75	0.814759	37
83.833	0.815028	37
83.917	0.813536	37
84	0.810913	36.76
84.083	0.814526	36.52
84.167	0.818903	36.28
84.25	0.824771	36.04
84.333	0.835129	35.8
84.417	0.844092	35.56
84.5	0.851322	35.32
84.583	0.856032	35.08
84.667	0.861838	34.84
84.75	0.868746	34.6
84.833	0.873917	34.36
84.917	0.873676	34.12
85	0.879364	33.88
85.083	0.885605	33.64
85.167	0.889917	33.4
85.25	0.894997	33.16
85.333	0.894357	32.92
85.417	0.89902	32.68
85.5	0.89967	32.44
85.583	0.902209	32.2
85.667	0.902855	31.96
85.75	0.904517	31.72
85.833	0.903015	31.48
85.917	0.902454	31.24
86	0.902964	31
86.083	0.901054	31
86.167	0.904957	31
86.25	0.91076	31
86.333	0.911692	31
86.417	0.913199	31
86.5	0.918031	31
86.583	0.921512	31
86.667	0.925398	31
86.75	0.927136	31
86.833	0.932032	31
86.917	0.936464	31
87	0.939497	31
87.083	0.938704	31
87.167	0.945921	31
87.25	0.946543	31
87.333	0.952367	31
87.417	0.956785	31
87.5	0.962389	31
87.583	0.962085	31
87.667	0.9708	31
87.75	0.975567	31
87.833	0.982392	31
87.917	0.984894	31
88	0.987385	31
88.083	0.997935	31
88.167	1.0014	31
88.25	1.00448	31
88.333	1.01096	31
88.417	1.01552	31
88.5	1.02191	31
88.583	1.02932	31
88.667	1.03104	31
88.75	1.03784	31
88.833	1.04324	31
88.917	1.05223	31
89	1.05567	31
89.083	1.06294	31
89.167	1.0649	31
89.25	1.07952	31
89.333	1.07433	31
89.417	1.08275	31
89.5	1.09263	31
89.583	1.09398	31
89.667	1.10417	31
89.75	1.10631	31
89.833	1.11375	31
89.917	1.11877	31
90	1.12885	31
90.083	1.12956	31
90.167	1.13594	31
90.25	1.14292	31
90.333	1.14634	31
90.417	1.15338	31
90.5	1.15946	31
90.583	1.16628	31
90.667	1.16808	31
90.75	1.17462	31
90.833	1.17956	31
90.917	1.18304	31
91	1.19274	31
91.083	1.19316	31
91.167	1.19553	31
91.25	1.20368	31
91.333	1.20603	31
91.417	1.2114	31
91.5	1.21477	31
91.583	1.21964	31
91.667	1.22309	31
91.75	1.22655	31
91.833	1.22885	31
91.917	1.23458	31
92	1.23879	31
92.083	1.23875	31
92.167	1.23869	31
92.25	1.2439	31
92.333	1.24771	31
92.417	1.24833	31
92.5	1.25207	31
92.583	1.25531	31
92.667	1.26113	31
92.75	1.26007	31
92.833	1.26045	31
92.917	1.26554	31
93	1.26994	31
93.083	1.26751	31
93.167	1.27538	31
93.25	1.27259	31
93.333	1.27664	31
93.417	1.27912	31
93.5	1.28006	31
93.583	1.2794	31
93.667	1.27878	31
93.75	1.27716	31
93.833	1.28146	31
93.917	1.28302	31
94	1.28344	31
94.083	1.27848	31
94.167	1.28326	31
94.25	1.28557	31
94.333	1.28543	31
94.417	1.285	31
94.5	1.28568	31
94.583	1.28755	31
94.667	1.28318	31
94.75	1.28633	31
94.833	1.28629	31
94.917	1.28268	31
95	1.28482	31
95.083	1.28804	31
95.167	1.28423	31
95.25	1.28336	31
95.333	1.28049	31
95.417	1.27538	31
95.5	1.28098	31
95.583	1.28148	31
95.667	1.27756	31
95.75	1.27716	31
95.833	1.27745	31
95.917	1.27505	31
96	1.27398	31.24
96.083	1.27447	31.48
96.167	1.27859	31.72
96.25	1.27901	31.96
96.333	1.28008	32.2
96.417	1.28045	32.44
96.5	1.2869	32.68
96.583	1.28224	32.92
96.667	1.28499	33.16
96.75	1.28153	33.4
96.833	1.28331	33.64
96.917	1.2806	33.88
97	1.27656	34.12
97.083	1.27601	34.36
97.167	1.26401	34.6
97.25	1.25541	34.84
97.333	1.25336	35.08
97.417	1.24168	35.32
97.5	1.23453	35.56
97.583	1.22703	35.8
97.667	1.21357	36.04
97.75	1.1985	36.28
97.833	1.18301	36.52
97.917	1.16558	36.76
98	1.1516	37
98.083	1.13473	37
98.167	1.12143	37
98.25	1.10726	37
98.333	1.09857	37
98.417	1.0899	37
98.5	1.08037	37
98.583	1.07499	37
98.667	1.06054	37
98.75	1.04798	37
98.833	1.04229	37
98.917	1.03309	37
99	1.0221	37
99.083	1.01288	37
99.167	1.00301	37
99.25	0.991092	37
99.333	0.983081	37
99.417	0.972336	37
99.5	0.963824	37
99.583	0.955198	37
99.667	0.944735	37
99.75	0.935128	37
99.833	0.928913	37
99.917	0.918928	37
100	0.912782	37
100.083	0.899454	37
100.167	0.893451	37
100.25	0.886157	37
100.333	0.878589	37
100.417	0.870502	37
100.5	0.865121	37
100.583	0.854521	37
100.667	0.849897	37
100.75	0.843552	37
100.833	0.830909	37
100.917	0.82513	37
101	0.820695	37
101.083	0.813354	37
101.167	0.809047	37
101.25	0.803223	37
101.333	0.793834	37
101.417	0.791363	37
101.5	0.782849	37
101.583	0.77565	37
101.667	0.771269	37
101.75	0.764622	37
101.833	0.758698	37
101.917	0.754467	37
102	0.747014	37
102.083	0.747382	37
102.167	0.739458	37
102.25	0.733366	37
102.333	0.731689	37
102.417	0.723694	37
102.5	0.721297	37
102.583	0.71814	37
102.667	0.71151	37
102.75	0.708807	37
102.833	0.702449	37
102.917	0.700866	37
103	0.697376	37
103.083	0.693564	37
103.167	0.687384	37
103.25	0.687599	37
103.333	0.685835	37
103.417	0.683698	37
103.5	0.678361	37
103.583	0.673934	37
103.667	0.673975	37
103.75	0.672229	37
103.833	0.67007	37
103.917	0.665941	37
104	0.666663	37
104.083	0.662092	37
104.167	0.661293	37
104.25	0.65765	37
104.333	0.656933	37
104.417	0.655071	37
104.5	0.654637	37
104.583	0.650947	37
104.667	0.650376	37
104.75	0.649068	37
104.833	0.645343	37
104.917	0.646345	37
105	0.647105	37
105.083	0.643242	37
105.167	0.642703	37
105.25	0.642664	37
105.333	0.64002	37
105.417	0.638619	37
105.5	0.637747	37
105.583	0.639472	37
105.667	0.637987	37
105.75	0.637355	37
105.833	0.642034	37
105.917	0.639489	37
106	0.639456	37
106.083	0.639911	37
106.167	0.63932	37
106.25	0.643256	37
106.333	0.643016	37
106.417	0.640872	37
106.5	0.644527	37
106.583	0.64363	37
106.667	0.646998	37
106.75	0.646884	37
106.833	0.650261	37
106.917	0.650085	37
107	0.652703	37
107.083	0.655999	37
107.167	0.653758	37
107.25	0.65717	37
107.333	0.660785	37
107.417	0.664191	37
107.5	0.665339	37
107.583	0.666205	37
107.667	0.67027	37
107.75	0.671608	37
107.833	0.676536	37
107.917	0.680587	37
108	0.683949	36.76
108.083	0.686004	36.52
108.167	0.697717	36.28
108.25	0.70872	36.04
108.333	0.715932	35.8
108.417	0.725581	35.56
108.5	0.736996	35.32
108.583	0.746655	35.08
108.667	0.756621	34.84
108.75	0.764615	34.6
108.833	0.7749	34.36
108.917	0.784321	34.12
109	0.795815	33.88
109.083	0.80291	33.64
109.167	0.812829	33.4
109.25	0.820331	33.16
109.333	0.828345	32.92
109.417	0.839551	32.68
109.5	0.841528	32.44
109.583	0.847494	32.2
109.667	0.85618	31.96
109.75	0.860214	31.72
109.833	0.865672	31.48
109.917	0.86773	31.24
110	0.879302	31
110.083	0.878531	31
110.167	0.884583	31
110.25	0.891064	31
110.333	0.897854	31
110.417	0.90508	31
110.5	0.914775	31
110.583	0.920653	31
110.667	0.929932	31
110.75	0.936303	31
110.833	0.942321	31
110.917	0.950976	31
111	0.960017	31
111.083	0.963423	31
111.167	0.977219	31
111.25	0.984507	31
111.333	0.990898	31
111.417	0.997049	31
111.5	1.01047	31
111.583	1.0216	31
111.667	1.02864	31
111.75	1.03683	31
111.833	1.04235	31
111.917	1.05125	31
112	1.06133	31
112.083	1.07227	31
112.167	1.0776	31
112.25	1.08808	31
112.333	1.09706	31
112.417	1.10778	31
112.5	1.11632	31
112.583	1.12304	31
112.667	1.13356	31
112.75	1.14482	31
112.833	1.15153	31
112.917	1.16087	31
113	1.16814	31
113.083	1.17948	31
113.167	1.18915	31
113.25	1.20058	31
113.333	1.20846	31
113.417	1.22035	31
113.5	1.22348	31
113.583	1.22892	31
113.667	1.2421	31
113.75	1.25185	31
113.833	1.25837	31
113.917	1.26875	31
114	1.27348	31
114.083	1.28794	31
114.167	1.29037	31
114.25	1.29658	31
114.333	1.30456	31
114.417	1.31579	31
114.5	1.32327	31
114.583	1.3321	31
114.667	1.33346	31
114.75	1.34129	31
114.833	1.35185	31
114.917	1.35759	31
115	1.36553	31
115.083	1.36824	31
115.167	1.37688	31
115.25	1.38276	31
115.333	1.38924	31
115.417	1.39484	31
115.5	1.40093	31
115.583	1.40732	31
115.667	1.41014	31
115.75	1.40898	31
115.833	1.41795	31
115.917	1.42191	31
116	1.42398	31
116.083	1.42411	31
116.167	1.43114	31
116.25	1.42991	31
116.333	1.43606	31
116.417	1.43436	31
116.5	1.43648	31
116.583	1.44015	31
116.667	1.44083	31
116.75	1.44411	31
116.833	1.44309	31
116.917	1.44029	31
117	1.44128	31
117.083	1.43512	31
117.167	1.43668	31
117.25	1.4377	31
117.333	1.43828	31
117.417	1.44099	31
117.5	1.43339	31
117.583	1.43146	31
117.667	1.42744	31
117.75	1.43209	31
117.833	1.42591	31
117.917	1.42482	31
118	1.4219	31
118.083	1.41923	31
118.167	1.41565	31
118.25	1.41528	31
118.333	1.41859	31
118.417	1.40972	31
118.5	1.40782	31
118.583	1.39988	31
118.667	1.40136	31
118.75	1.39878	31
118.833	1.39026	31
118.917	1.38861	31
119	1.38284	31
119.083	1.37897	31
119.167	1.37601	31
119.25	1.3749	31
119.333	1.36689	31
119.417	1.36118	31
119.5	1.3596	31
119.583	1.35288	31
119.667	1.34685	31
119.75	1.34394	31
119.833	1.33992	31
119.917	1.33689	31
120	1.33257	31.24
120.083	1.32593	31.48
120.167	1.33064	31.72
120.25	1.32808	31.96
120.333	1.32706	32.2
120.417	1.32771	32.44
120.5	1.32766	32.68
120.583	1.32342	32.92
120.667	1.31938	33.16
120.75	1.31472	33.4
120.833	1.31099	33.64
120.917	1.30644	33.88
121	1.29372	34.12
121.083	1.28698	34.36
121.167	1.28001	34.6
121.25	1.2701	34.84
121.333	1.25655	35.08
121.417	1.24375	35.32
121.5	1.23176	35.56
121.583	1.21651	35.8
121.667	1.20527	36.04
121.75	1.18534	36.28
121.833	1.17056	36.52
121.917	1.14756	36.76
122	1.12826	37
122.083	1.11449	37
122.167	1.09059	37
122.25	1.08166	37
122.333	1.06624	37
122.417	1.05551	37
122.5	1.04091	37
122.583	1.03174	37
122.667	1.01855	37
122.75	1.00435	37
122.833	0.996867	37
122.917	0.986281	37
123	0.971619	37
123.083	0.958779	37
123.167	0.946302	37
123.25	0.93862	37
123.333	0.930967	37
123.417	0.918142	37
123.5	0.906791	37
123.583	0.89937	37
123.667	0.88869	37
123.75	0.876702	37
123.833	0.86908	37
123.917	0.857144	37
124	0.850624	37
124.083	0.843003	37
124.167	0.830019	37
124.25	0.820434	37
124.333	0.811426	37
124.417	0.804987	37
124.5	0.796796	37
124.583	0.793374	37
124.667	0.78054	37
124.75	0.771708	37
124.833	0.76649	37
124.917	0.759005	37
125	0.750793	37
125.083	0.748421	37
125.167	0.740578	37
125.25	0.730351	37
125.333	0.726206	37
125.417	0.719181	37
125.5	0.715592	37
125.583	0.709458	37
125.667	0.705571	37
125.75	0.699396	37
125.833	0.691789	37
125.917	0.689133	37
126	0.683468	37
126.083	0.677819	37
126.167	0.674486	37
126.25	0.66319	37
126.333	0.664381	37
126.417	0.655436	37
126.5	0.651523	37
126.583	0.648622	37
126.667	0.642834	37
126.75	0.638965	37
126.833	0.634462	37
126.917	0.63186	37
127	0.626042	37
127.083	0.623199	37
127.167	0.619551	37
127.25	0.615938	37
127.333	0.612232	37
127.417	0.609731	37
127.5	0.605939	37
127.583	0.605988	37
127.667	0.599414	37
127.75	0.596889	37
127.833	0.59665	37
127.917	0.589719	37
128	0.592116	37
128.083	0.587651	37
128.167	0.584857	37
128.25	0.58543	37
128.333	0.582461	37
128.417	0.583376	37
128.5	0.574488	37
128.583	0.57616	37
128.667	0.578125	37
128.75	0.576371	37
128.833	0.575011	37
128.917	0.57467	37
129	0.575589	37
129.083	0.574108	37
129.167	0.57369	37
129.25	0.572818	37
129.333	0.572052	37
129.417	0.571401	37
129.5	0.573252	37
129.583	0.573576	37
129.667	0.571075	37
129.75	0.571443	37
129.833	0.573058	37
129.917	0.573633	37
130	0.573328	37
130.083	0.5745	37
130.167	0.575218	37
130.25	0.575973	37
130.333	0.577881	37
130.417	0.576902	37
130.5	0.583136	37
130.583	0.582707	37
130.667	0.58278	37
130.75	0.588742	37
130.833	0.591915	37
130.917	0.590725	37
131	0.590857	37
131.083	0.596441	37
131.167	0.602362	37
131.25	0.600453	37
131.333	0.605871	37
131.417	0.608795	37
131.5	0.61376	37
131.583	0.619187	37
131.667	0.621521	37
131.75	0.624621	37
131.833	0.629244	37
131.917	0.630911	37
132	0.631174	36.76
132.083	0.638326	36.52
132.167	0.650638	36.28
132.25	0.661555	36.04
132.333	0.67164	35.8
132.417	0.681256	35.56
132.5	0.695102	35.32
132.583	0.704729	35.08
132.667	0.711756	34.84
132.75	0.722469	34.6
132.833	0.732762	34.36
132.917	0.742813	34.12
133	0.755069	33.88
133.083	0.763106	33.64
133.167	0.773525	33.4
133.25	0.784716	33.16
133.333	0.792288	32.92
133.417	0.797834	32.68
133.5	0.809136	32.44
133.583	0.813623	32.2
133.667	0.822524	31.96
133.75	0.833952	31.72
133.833	0.838163	31.48
133.917	0.84444	31.24
134	0.852567	31
134.083	0.862464	31
134.167	0.870358	31
134.25	0.877571	31
134.333	0.889374	31
134.417	0.893743	31
134.5	0.899692	31
134.583	0.91431	31
134.667	0.920238	31
134.75	0.93418	31
134.833	0.940552	31
134.917	0.948609	31
135	0.961062	31
135.083	0.971081	31
135.167	0.980414	31
135.25	0.993502	31
135.333	1.00109	31
135.417	1.01323	31
135.5	1.01736	31
135.583	1.03362	31
135.667	1.0428	31
135.75	1.05211	31
135.833	1.0649	31
135.917	1.07387	31
136	1.08713	31
136.083	1.09651	31
136.167	1.10428	31
136.25	1.11772	31
136.333	1.12608	31
136.417	1.13981	31
136.5	1.15057	31
136.583	1.15672	31
136.667	1.16711	31
136.75	1.17981	31
136.833	1.18956	31
136.917	1.20284	31
137	1.21432	31
137.083	1.22079	31
137.167	1.24077	31
137.25	1.24228	31
137.333	1.25479	31
137.417	1.26573	31
137.5	1.27527	31
137.583	1.28447	31
137.667	1.29414	31
137.75	1.30347	31
137.833	1.31723	31
137.917	1.32518	31
138	1.3352	31
138.083	1.33922	31
138.167	1.34971	31
138.25	1.36219	31
138.333	1.37771	31
138.417	1.38088	31
138.5	1.38686	31
138.583	1.39969	31
138.667	1.41008	31
138.75	1.41913	31
138.833	1.42165	31
138.917	1.43156	31
139	1.43799	31
139.083	1.4422	31
139.167	1.45016	31
139.25	1.45116	31
139.333	1.46117	31
139.417	1.46547	31
139.5	1.47142	31
139.583	1.47238	31
139.667	1.47431	31
139.75	1.48068	31
139.833	1.48109	31
139.917	1.48787	31
140	1.49087	31
140.083	1.49189	31
140.167	1.49413	31
140.25	1.49664	31
140.333	1.49583	31
140.417	1.49892	31
140.5	1.49937	31
140.583	1.4964	31
140.667	1.50301	31
140.75	1.50216	31
140.833	1.50415	31
140.917	1.50014	31
141	1.50291	31
141.083	1.49858	31
141.167	1.49452	31
141.25	1.49532	31
141.333	1.49061	31
141.417	1.49201	31
141.5	1.48791	31
141.583	1.48649	31
141.667	1.48051	31
141.75	1.47992	31
141.833	1.47799	31
141.917	1.47573	31
142	1.4756	31
142.083	1.46925	31
142.167	1.46417	31
142.25	1.46304	31
142.333	1.45858	31
142.417	1.45398	31
142.5	1.45197	31
142.583	1.44779	31
142.667	1.43959	31
142.75	1.43793	31
142.833	1.43753	31
142.917	1.42813	31
143	1.42332	31
143.083	1.42385	31
143.167	1.4136	31
143.25	1.40784	31
143.333	1.40491	31
143.417	1.39943	31
143.5	1.39281	31
143.583	1.39134	31
143.667	1.38493	31
143.75	1.38045	31
143.833	1.37107	31
143.917	1.3691	31
144	1.3636	31.24
144.083	1.35464	31.48
144.167	1.35748	31.72
144.25	1.35827	31.96
144.333	1.35223	32.2
144.417	1.35442	32.44
144.5	1.35388	32.68
144.583	1.34601	32.92
144.667	1.33703	33.16
144.75	1.33181	33.4
144.833	1.32857	33.64
144.917	1.321	33.88
145	1.31084	34.12
145.083	1.30428	34.36
145.167	1.28738	34.6
145.25	1.27787	34.84
145.333	1.2638	35.08
145.417	1.25626	35.32
145.5	1.23414	35.56
145.583	1.22034	35.8
145.667	1.20556	36.04
145.75	1.18683	36.28
145.833	1.16694	36.52
145.917	1.14598	36.76
146	1.12444	37
146.083	1.10273	37
146.167	1.08784	37
146.25	1.07419	37
146.333	1.06117	37
146.417	1.04433	37
146.5	1.02881	37
146.583	1.01758	37
146.667	1.00324	37
146.75	0.994712	37
146.833	0.978888	37
146.917	0.967039	37
147	0.959215	37
147.083	0.945672	37
147.167	0.932173	37
147.25	0.92105	37
147.333	0.90813	37
147.417	0.897777	37
147.5	0.887196	37
147.583	0.879263	37
147.667	0.870494	37
147.75	0.85913	37
147.833	0.848667	37
147.917	0.838388	37
148	0.827586	37
148.083	0.818192	37
148.167	0.809929	37
148.25	0.802316	37
148.333	0.792299	37
148.417	0.783973	37
148.5	0.780692	37
148.583	0.766794	37
148.667	0.763238	37
148.75	0.753939	37
148.833	0.743941	37
148.917	0.741175	37
149	0.732968	37
149.083	0.723337	37
149.167	0.718118	37
149.25	0.709665	37
149.333	0.703893	37
149.417	0.699268	37
149.5	0.689274	37
149.583	0.68629	37
149.667	0.677135	37
149.75	0.672928	37
149.833	0.670414	37
149.917	0.663228	37
150	0.65526	37
150.083	0.64991	37
150.167	0.645129	37
150.25	0.644237	37
150.333	0.633454	37
150.417	0.632668	37
150.5	0.62658	37
150.583	0.623831	37
150.667	0.619782	37
150.75	0.613629	37
150.833	0.6109	37
150.917	0.604885	37
151	0.604254	37
151.083	0.601744	37
151.167	0.594061	37
151.25	0.591121	37
151.333	0.589353	37
151.417	0.583855	37
151.5	0.584034	37
151.583	0.57854	37
151.667	0.572549	37
151.75	0.572889	37
151.833	0.573486	37
151.917	0.568697	37
152	0.569827	37
152.083	0.564546	37
152.167	0.56038	37
152.25	0.560947	37
152.333	0.559604	37
152.417	0.557195	37
152.5	0.555741	37
152.583	0.551277	37
152.667	0.550421	37
152.75	0.554228	37
152.833	0.54887	37
152.917	0.551524	37
153	0.5471	37
153.083	0.546272	37
153.167	0.544887	37
153.25	0.545009	37
153.333	0.54623	37
153.417	0.542956	37
153.5	0.541785	37
153.583	0.543874	37
153.667	0.544827	37
153.75	0.545789	37
153.833	0.544999	37
153.917	0.550053	37
154	0.544343	37
154.083	0.547631	37
154.167	0.547189	37
154.25	0.548735	37
154.333	0.548356	37
154.417	0.552511	37
154.5	0.549121	37
154.583	0.556391	37
154.667	0.556031	37
154.75	0.557943	37
154.833	0.558405	37
154.917	0.563927	37
155	0.564828	37
155.083	0.566499	37
155.167	0.571573	37
155.25	0.571651	37
155.333	0.577587	37
155.417	0.577374	37
155.5	0.581316	37
155.583	0.584495	37
155.667	0.590054	37
155.75	0.589869	37
155.833	0.599076	37
155.917	0.601417	37
156	0.604977	36.76
156.083	0.609406	36.52
156.167	0.620036	36.28
156.25	0.6254	36.04
156.333	0.638769	35.8
156.417	0.651383	35.56
156.5	0.655301	35.32
156.583	0.669194	35.08
156.667	0.67895	34.84
156.75	0.689832	34.6
156.833	0.700255	34.36
156.917	0.709611	34.12
157	0.72001	33.88
157.083	0.7298	33.64
157.167	0.738212	33.4
157.25	0.750201	33.16
157.333	0.758029	32.92
157.417	0.76667	32.68
157.5	0.774086	32.44
157.583	0.783921	32.2
157.667	0.794077	31.96
157.75	0.797941	31.72
157.833	0.809321	31.48
157.917	0.816356	31.24
158	0.821788	31
158.083	0.834153	31
158.167	0.840294	31
158.25	0.847337	31
158.333	0.861614	31
158.417	0.867204	31
158.5	0.876481	31
158.583	0.884187	31
158.667	0.892869	31
158.75	0.902258	31
158.833	0.911215	31
158.917	0.924287	31
159	0.93638	31
159.083	0.9504	31
159.167	0.955053	31
159.25	0.965919	31
159.333	0.977955	31
159.417	0.987575	31
159.5	0.996786	31
159.583	1.01025	31
159.667	1.02233	31
159.75	1.03532	31
159.833	1.04475	31
159.917	1.05611	31
160	1.06795	31
160.083	1.0771	31
160.167	1.08664	31
160.25	1.10203	31
160.333	1.11348	31
160.417	1.12498	31
160.5	1.13403	31
160.583	1.14606	31
160.667	1.15663	31
160.75	1.16833	31
160.833	1.1806	31
160.917	1.19142	31
161	1.20721	31
161.083	1.21171	31
161.167	1.22402	31
161.25	1.23985	31
161.333	1.25076	31
161.417	1.26009	31
161.5	1.27267	31
161.583	1.28192	31
161.667	1.29245	31
161.75	1.30405	31
161.833	1.3106	31
161.917	1.32458	31
162	1.33186	31
162.083	1.34271	31
162.167	1.35316	31
162.25	1.36305	31
162.333	1.37019	31
162.417	1.37978	31
162.5	1.39289	31
162.583	1.39888	31
162.667	1.40629	31
162.75	1.41281	31
162.833	1.42477	31
162.917	1.42933	31
163	1.43947	31
163.083	1.44057	31
163.167	1.44709	31
163.25	1.46018	31
163.333	1.46478	31
163.417	1.46647	31
163.5	1.47156	31
163.583	1.4826	31
163.667	1.48529	31
163.75	1.48954	31
163.833	1.49169	31
163.917	1.49597	31
164	1.50001	31
164.083	1.50859	31
164.167	1.51242	31
164.25	1.51478	31
164.333	1.51269	31
164.417	1.51699	31
164.5	1.52265	31
164.583	1.52379	31
164.667	1.52688	31
164.75	1.52287	31
164.833	1.52834	31
164.917	1.53031	31
165	1.53163	31
165.083	1.53346	31
165.167	1.53287	31
165.25	1.5342	31
165.333	1.53521	31
165.417	1.53296	31
165.5	1.53417	31
165.583	1.53586	31
165.667	1.53439	31
165.75	1.53155	31
165.833	1.53376	31
165.917	1.52845	31
166	1.52326	31
166.083	1.52321	31
166.167	1.51932	31
166.25	1.5208	31
166.333	1.51288	31
166.417	1.51138	31
166.5	1.50587	31
166.583	1.49945	31
166.667	1.50213	31
166.75	1.49369	31
166.833	1.49429	31
166.917	1.4878	31
167	1.48111	31
167.083	1.47841	31
167.167	1.47052	31
167.25	1.46794	31
167.333	1.4633	31
167.417	1.46071	31
167.5	1.45419	31
167.583	1.44918	31
167.667	1.44685	31
167.75	1.44208	31
167.833	1.43317	31
167.917	1.42668	31
168	1.4224	31.24
168.083	1.4206	31.48
168.167	1.41729	31.72
168.25	1.41539	31.96
168.333	1.41583	32.2
168.417	1.4118	32.44
168.5	1.40811	32.68
168.583	1.3963	32.92
168.667	1.39614	33.16
168.75	1.38575	33.4
168.833	1.37943	33.64
168.917	1.37096	33.88
169	1.35839	34.12
169.083	1.35201	34.36
169.167	1.338	34.6
169.25	1.32972	34.84
169.333	1.30823	35.08
169.417	1.29161	35.32
169.5	1.28114	35.56
169.583	1.26428	35.8
169.667	1.24352	36.04
169.75	1.22418	36.28
169.833	1.20166	36.52
169.917	1.17836	36.76
170	1.15948	37
170.083	1.13905	37
170.167	1.12401	37
170.25	1.10692	37
170.333	1.09119	37
170.417	1.07557	37
170.5	1.06454	37
170.583	1.0492	37
170.667	1.03408	37
170.75	1.02145	37
170.833	1.00508	37
170.917	0.996289	37
171	0.98116	37
171.083	0.965895	37
171.167	0.956482	37
171.25	0.942066	37
171.333	0.936101	37
171.417	0.918148	37
171.5	0.905398	37
171.583	0.895416	37
171.667	0.883056	37
171.75	0.87103	37
171.833	0.858581	37
171.917	0.846927	37
172	0.837003	37
172.083	0.82511	37
172.167	0.819201	37
172.25	0.811804	37
172.333	0.797368	37
172.417	0.788714	37
172.5	0.779629	37
172.583	0.768913	37
172.667	0.762997	37
172.75	0.751461	37
172.833	0.743527	37
172.917	0.731779	37
173	0.725026	37
173.083	0.717061	37
173.167	0.713381	37
173.25	0.702261	37
173.333	0.689239	37
173.417	0.687881	37
173.5	0.680595	37
173.583	0.674371	37
173.667	0.665941	37
173.75	0.661136	37
173.833	0.654773	37
173.917	0.649056	37
174	0.643145	37
174.083	0.63714	37
174.167	0.629535	37
174.25	0.627084	37
174.333	0.621814	37
174.417	0.615499	37
174.5	0.609581	37
174.583	0.605725	37
174.667	0.602757	37
174.75	0.595847	37
174.833	0.591289	37
174.917	0.58629	37
175	0.585721	37
175.083	0.580315	37
175.167	0.575652	37
175.25	0.56986	37
175.333	0.569049	37
175.417	0.563846	37
175.5	0.56136	37
175.583	0.557775	37
175.667	0.55653	37
175.75	0.551802	37
175.833	0.547584	37
175.917	0.548454	37
176	0.543885	37
176.083	0.541459	37
176.167	0.536432	37
176.25	0.537798	37
176.333	0.533453	37
176.417	0.532172	37
176.5	0.527634	37
176.583	0.525673	37
176.667	0.525779	37
176.75	0.524365	37
176.833	0.524501	37
176.917	0.521266	37
177	0.519258	37
177.083	0.519724	37
177.167	0.518401	37
177.25	0.514305	37
177.333	0.516885	37
177.417	0.516033	37
177.5	0.51561	37
177.583	0.515112	37
177.667	0.51581	37
177.75	0.512729	37
177.833	0.516345	37
177.917	0.514576	37
178	0.517466	37
178.083	0.514891	37
178.167	0.519011	37
178.25	0.517613	37
178.333	0.521159	37
178.417	0.521337	37
[truncated: 6,052 more rows]
