# Supplementary material for: Hilbert transform‐based time‐series analysis of the circadian gene regulatory network
Source: IET Syst Biol. 2019 Aug 1;13(4):159–68. doi: 10.1049/iet-syb.2018.5088 (PMC8687344; doi:10.1049/iet-syb.2018.5088)
Supplement: Supplementary file 4 — Supplementary Data [file SYB2-13-159-s003.xlsx]

## Sheet: Sheet1
Data Source: Bordyugov, Grigory, et al. "Tuning the phase of circadian entrainment." Journal of The Royal Society Interface 12.108 (2015): 20150282.
# Time2 (h)	SCN_T26	Temp_T26	SCN_T22	Temp_T22
0	1.95242	37	1.60744	37
0.083	1.98455	37	1.60567	37
0.167	2.00233	37	1.60297	37
0.25	2.00672	37	1.59511	37
0.333	1.97547	37	1.59452	37
0.417	1.93189	37	1.59204	37
0.5	1.88505	37	1.58007	37
0.583	1.83922	37	1.57405	37
0.667	1.80119	37	1.56842	37
0.75	1.75875	37	1.55682	37
0.833	1.72391	37	1.54504	37
0.917	1.69427	37	1.54045	37
1	1.66539	37	1.52287	37
1.083	1.64059	37	1.50748	37
1.167	1.61906	37	1.49259	37
1.25	1.59679	37	1.4833	37
1.333	1.58121	37	1.46664	37
1.417	1.56224	37	1.44509	37
1.5	1.55084	37	1.42994	37
1.583	1.54315	37	1.41888	37
1.667	1.53068	37	1.39776	37
1.75	1.52511	37	1.38376	37
1.833	1.52061	37	1.3687	37
1.917	1.51701	37	1.35497	37
2	1.51152	37	1.34397	37
2.083	1.50822	37	1.33575	37
2.167	1.50358	37	1.32009	37
2.25	1.50196	37	1.31184	37
2.333	1.49777	37	1.30486	37
2.417	1.4926	37	1.30014	37
2.5	1.48474	37	1.28949	37
2.583	1.48426	37	1.28218	37
2.667	1.47461	37	1.27589	37
2.75	1.46742	37	1.26076	37
2.833	1.45645	37	1.25468	37
2.917	1.44575	37	1.24668	37
3	1.43655	37	1.23141	37
3.083	1.4227	37	1.22177	37
3.167	1.41549	37	1.21262	37
3.25	1.39793	37	1.20226	37
3.333	1.38966	37	1.19035	37
3.417	1.37449	37	1.17736	37
3.5	1.36013	37	1.16764	37
3.583	1.34183	37	1.15832	37
3.667	1.32616	37	1.15085	37
3.75	1.31424	37	1.14241	37
3.833	1.29757	37	1.13685	37
3.917	1.28333	37	1.12794	37
4	1.26807	37	1.12145	37
4.083	1.25738	37	1.11285	37
4.167	1.24159	37	1.10931	37
4.25	1.22646	37	1.10267	37
4.333	1.21075	37	1.09816	37
4.417	1.20082	37	1.09144	37
4.5	1.18817	37	1.08692	37
4.583	1.17539	37	1.08226	37
4.667	1.16205	37	1.07817	37
4.75	1.15241	37	1.07343	37
4.833	1.13502	37	1.07021	37
4.917	1.1251	37	1.06634	37
5	1.11722	37	1.06301	37
5.083	1.10296	37	1.05752	37
5.167	1.09511	37	1.05052	37
5.25	1.08553	37	1.04611	37
5.333	1.07491	37	1.04697	37
5.417	1.06571	37	1.03969	37
5.5	1.05694	37	1.03535	37
5.583	1.04869	37	1.03146	37
5.667	1.04173	37	1.02491	37
5.75	1.03603	37	1.02319	37
5.833	1.02604	37	1.01824	37
5.917	1.01718	37	1.01579	37
6	1.00996	37	1.01325	37
6.083	1.00605	37	1.00989	37
6.167	1.00141	37	1.00636	37
6.25	0.990974	37	0.998551	37
6.333	0.985371	37	0.998918	37
6.417	0.979535	37	0.993301	37
6.5	0.972771	37	0.988592	37
6.583	0.9672	37	0.987696	37
6.667	0.963185	37	0.982708	37
6.75	0.957229	37	0.981036	37
6.833	0.953597	37	0.978689	37
6.917	0.944965	37	0.972112	37
7	0.941105	37	0.972581	37
7.083	0.939434	37	0.967384	37
7.167	0.932594	37	0.965749	37
7.25	0.929876	37	0.9613	37
7.333	0.923867	37	0.957798	37
7.417	0.920648	37	0.954373	37
7.5	0.917437	37	0.952782	37
7.583	0.913424	37	0.947565	37
7.667	0.907328	37	0.946903	37
7.75	0.903332	37	0.942108	37
7.833	0.902027	37	0.942327	37
7.917	0.897795	37	0.935987	37
8	0.89049	37	0.93395	37
8.083	0.888565	37	0.930481	37
8.167	0.883569	37	0.925389	37
8.25	0.87949	37	0.925754	37
8.333	0.876674	37	0.919167	37
8.417	0.875023	37	0.920074	37
8.5	0.869442	37	0.917221	37
8.583	0.866524	37	0.915678	37
8.667	0.86358	37	0.913663	37
8.75	0.860612	37	0.907834	37
8.833	0.857757	37	0.905852	37
8.917	0.8579	37	0.905107	37
9	0.852845	37	0.899731	37
9.083	0.849854	37	0.900467	37
9.167	0.845225	37	0.894089	37
9.25	0.847273	37	0.89282	37
9.333	0.842804	37	0.891666	37
9.417	0.841164	37	0.887207	37
9.5	0.838633	37	0.885409	37
9.583	0.835917	37	0.879333	37
9.667	0.8331	37	0.876508	37
9.75	0.830838	37	0.874036	37
9.833	0.827778	37	0.870367	37
9.917	0.828312	37	0.869952	37
10	0.825356	37	0.865351	37
10.083	0.821846	37	0.862383	37
10.167	0.820948	37	0.858777	37
10.25	0.821805	37	0.858095	37
10.333	0.818657	37	0.851996	37
10.417	0.8168	37	0.847748	37
10.5	0.814405	37	0.849521	37
10.583	0.813257	37	0.848987	37
10.667	0.813356	37	0.842695	37
10.75	0.810017	37	0.837931	37
10.833	0.806409	37	0.836276	37
10.917	0.805493	37	0.833106	37
11	0.80711	37	0.831888	37
11.083	0.805468	37	0.827975	37
11.167	0.804699	37	0.826834	37
11.25	0.80052	37	0.821476	37
11.333	0.801845	37	0.820013	37
11.417	0.801141	37	0.818638	37
11.5	0.800097	37	0.819814	37
11.583	0.799254	37	0.816793	37
11.667	0.797525	37	0.812031	37
11.75	0.797112	37	0.805666	37
11.833	0.796594	37	0.808594	37
11.917	0.792765	37	0.807081	37
12	0.79256	37	0.803281	37
12.083	0.794911	37	0.806577	37
12.167	0.795322	37	0.805445	37
12.25	0.799392	37	0.805027	37
12.333	0.796665	37	0.805387	37
12.417	0.798391	37	0.806475	37
12.5	0.803938	37	0.805322	37
12.583	0.806713	37	0.806851	37
12.667	0.805786	37	0.811105	37
12.75	0.807727	37	0.809659	37
12.833	0.809485	37	0.810218	37
12.917	0.81119	37	0.811204	37
13	0.813363	37	0.814302	37
13.083	0.815286	37	0.814764	37
13.167	0.817607	37	0.814728	37
13.25	0.818305	37	0.820249	37
13.333	0.819107	37	0.820106	37
13.417	0.819159	37	0.820666	37
13.5	0.823735	37	0.82135	37
13.583	0.823545	37	0.822284	37
13.667	0.826683	37	0.824688	37
13.75	0.828971	37	0.824953	37
13.833	0.830446	37	0.824312	37
13.917	0.829506	37	0.828295	37
14	0.8336	37	0.830755	37
14.083	0.834529	37	0.833805	37
14.167	0.836118	37	0.832971	37
14.25	0.839149	37	0.83592	37
14.333	0.838276	37	0.839278	37
14.417	0.842831	37	0.840685	37
14.5	0.840627	37	0.842656	37
14.583	0.846775	37	0.845556	37
14.667	0.844981	37	0.848828	37
14.75	0.847542	37	0.850038	37
14.833	0.851534	37	0.848855	37
14.917	0.852497	37	0.853672	37
15	0.853279	37	0.856194	37
15.083	0.855714	37	0.860335	37
15.167	0.858853	37	0.860833	37
15.25	0.858345	37	0.86542	37
15.333	0.860598	37	0.868624	37
15.417	0.860471	37	0.872845	37
15.5	0.866176	37	0.873821	37
15.583	0.867882	37	0.876467	37
15.667	0.869706	37	0.878597	37
15.75	0.87138	37	0.879635	37
15.833	0.875187	37	0.886752	37
15.917	0.876907	37	0.880973	37
16	0.878155	37	0.887792	37
16.083	0.883838	37	0.890318	37
16.167	0.882783	37	0.892213	37
16.25	0.883534	37	0.897833	37
16.333	0.886837	37	0.904962	37
16.417	0.887676	37	0.907589	37
16.5	0.891426	37	0.911133	37
16.583	0.89461	37	0.913539	37
16.667	0.89579	37	0.918215	37
16.75	0.896238	37	0.922629	37
16.833	0.903039	37	0.924876	37
16.917	0.904651	37	0.930398	37
17	0.908326	37	0.936816	37
17.083	0.909398	37	0.939285	37
17.167	0.912497	37	0.942154	37
17.25	0.917372	37	0.943962	37
17.333	0.917864	37	0.952492	37
17.417	0.922474	37	0.952724	37
17.5	0.925098	37	0.957413	37
17.583	0.927403	37	0.960295	37
17.667	0.932077	37	0.962893	37
17.75	0.93349	37	0.969391	37
17.833	0.937396	37	0.971893	37
17.917	0.940948	37	0.976478	37
18	0.945103	37	0.978296	37
18.083	0.946935	37	0.988551	37
18.167	0.951796	37	0.991371	37
18.25	0.953001	37	0.997177	37
18.333	0.957282	37	1.00259	37
18.417	0.961311	37	1.00249	37
18.5	0.964029	37	1.00329	37
18.583	0.970342	37	1.01346	37
18.667	0.969323	37	1.01691	37
18.75	0.975492	37	1.02149	37
18.833	0.977216	37	1.02129	37
18.917	0.98156	37	1.03073	37
19	0.983077	37	1.03198	37
19.083	0.987289	37	1.03633	37
19.167	0.993936	37	1.04276	37
19.25	0.996025	37	1.04571	37
19.333	0.997824	37	1.04969	37
19.417	1.00285	37	1.05274	37
19.5	1.00509	37	1.06136	37
19.583	1.00981	37	1.06185	37
19.667	1.01265	37	1.06494	37
19.75	1.01482	37	1.06791	37
19.833	1.01749	37	1.07002	37
19.917	1.02236	37	1.07532	37
20	1.02543	37	1.07754	37
20.083	1.02656	37	1.07736	37
20.167	1.0327	37	1.08414	37
20.25	1.03561	37	1.09106	37
20.333	1.03595	37	1.08788	37
20.417	1.04119	37	1.09325	37
20.5	1.04107	37	1.09688	37
20.583	1.04417	37	1.09879	37
20.667	1.04936	37	1.10852	37
20.75	1.05081	37	1.10621	37
20.833	1.05456	37	1.10827	37
20.917	1.05718	37	1.11016	37
21	1.05938	37	1.11388	37
21.083	1.0601	37	1.11715	37
21.167	1.06444	37	1.12095	37
21.25	1.06712	37	1.12234	37
21.333	1.06939	37	1.12203	37
21.417	1.07446	37	1.12816	37
21.5	1.07596	37	1.12671	37
21.583	1.07824	37	1.13017	37
21.667	1.08175	37	1.13354	37
21.75	1.08329	37	1.13663	37
21.833	1.08317	37	1.14053	37
21.917	1.08596	37	1.14004	37
22	1.08919	37	1.14092	37
22.083	1.09379	37	1.14555	37
22.167	1.09075	37	1.1457	37
22.25	1.09512	37	1.14663	37
22.333	1.09694	37	1.14855	37
22.417	1.09781	37	1.15213	37
22.5	1.10403	37	1.15401	37
22.583	1.10401	37	1.15437	37
22.667	1.10257	37	1.15972	37
22.75	1.10521	37	1.16384	37
22.833	1.10539	37	1.15865	37
22.917	1.10929	37	1.16421	37
23	1.11055	37	1.16402	37
23.083	1.11052	37	1.17094	37
23.167	1.11263	37	1.16556	37
23.25	1.11187	37	1.16646	37
23.333	1.11275	37	1.16935	37
23.417	1.1158	37	1.17093	37
23.5	1.11347	37	1.16911	37
23.583	1.11646	37	1.16814	37
23.667	1.11756	37	1.17366	37
23.75	1.11738	37	1.17106	37
23.833	1.11712	37	1.17136	37
23.917	1.11791	37	1.1732	37
24	1.11772	37	1.17274	37
24.083	1.12039	37	1.17147	37
24.167	1.11928	37	1.17291	37
24.25	1.11757	37	1.17245	37
24.333	1.12051	37	1.16774	37
24.417	1.11949	37	1.17088	37
24.5	1.12275	37	1.16899	37
24.583	1.12072	37	1.16756	37
24.667	1.1215	37	1.16563	37
24.75	1.11834	37	1.16583	37
24.833	1.12014	37	1.16337	37
24.917	1.11803	37	1.16117	37
25	1.12072	37	1.16042	37
25.083	1.11748	37	1.16443	37
25.167	1.11723	37	1.15698	37
25.25	1.11648	37	1.15568	37
25.333	1.11877	37	1.15541	37
25.417	1.11403	37	1.15185	37
25.5	1.11606	37	1.15094	37
25.583	1.11679	37	1.1528	37
25.667	1.11482	37	1.14749	37
25.75	1.11335	37	1.14438	37
25.833	1.1129	37	1.14358	37
25.917	1.11215	37	1.13989	37
26	1.11302	37	1.14082	37
26.083	1.11131	37	1.13565	37
26.167	1.10947	37	1.13592	37
26.25	1.10994	37	1.13182	37
26.333	1.11006	37	1.13162	37
26.417	1.10809	37	1.12709	37
26.5	1.10922	37	1.12595	37
26.583	1.10338	37	1.11943	37
26.667	1.1051	37	1.12182	37
26.75	1.10392	37	1.11036	37
26.833	1.10148	37	1.11655	37
26.917	1.09644	37	1.11411	37
27	1.09805	37	1.10471	37
27.083	1.09652	37	1.10266	37
27.167	1.09585	37	1.10135	37
27.25	1.09405	37	1.10015	37
27.333	1.09583	37	1.09494	37
27.417	1.09084	37	1.09159	37
27.5	1.08855	37	1.0922	37
27.583	1.08527	37	1.08482	37
27.667	1.08446	37	1.08683	37
27.75	1.08594	37	1.08327	37
27.833	1.08045	37	1.08019	37
27.917	1.07824	37	1.0768	37
28	1.07786	37	1.07351	37
28.083	1.07433	37	1.06737	37
28.167	1.07404	37	1.06637	37
28.25	1.07134	37	1.06466	37
28.333	1.07163	37	1.06212	37
28.417	1.06504	37	1.05639	37
28.5	1.06351	37	1.05794	37
28.583	1.06358	37	1.04955	37
28.667	1.06406	37	1.04705	37
28.75	1.06045	37	1.04432	37
28.833	1.05685	37	1.0418	37
28.917	1.05345	37	1.03878	37
29	1.05249	37	1.03805	37
29.083	1.04868	37	1.02795	37
29.167	1.04872	37	1.03213	37
29.25	1.04536	37	1.02588	37
29.333	1.04471	37	1.02167	37
29.417	1.04034	37	1.01876	37
29.5	1.03668	37	1.01704	37
29.583	1.03618	37	1.01358	37
29.667	1.03516	37	1.01197	37
29.75	1.03236	37	1.01088	37
29.833	1.02935	37	1.00692	37
29.917	1.03027	37	1.00159	37
30	1.02624	37	1.00048	37
30.083	1.0193	37	0.995806	37
30.167	1.01959	37	0.993497	37
30.25	1.0173	37	0.986965	37
30.333	1.01695	37	0.987766	37
30.417	1.01672	37	0.985075	37
30.5	1.01002	37	0.981917	37
30.583	1.01097	37	0.977364	37
30.667	1.00719	37	0.974455	37
30.75	1.00691	37	0.976582	37
30.833	1.00151	37	0.9685	37
30.917	1.00161	37	0.967703	37
31	1.0011	37	0.964859	37
31.083	0.99918	37	0.962269	37
31.167	0.994305	37	0.960415	37
31.25	0.992134	37	0.952885	37
31.333	0.990413	37	0.955843	37
31.417	0.988358	37	0.950977	37
31.5	0.987356	37	0.9477	37
31.583	0.985544	37	0.942575	37
31.667	0.983977	37	0.943926	37
31.75	0.976867	37	0.934297	37
31.833	0.976649	37	0.935273	37
31.917	0.972289	37	0.934472	37
32	0.973523	37	0.932697	37
32.083	0.971011	37	0.931869	37
32.167	0.972191	37	0.921803	37
32.25	0.968544	37	0.924314	37
32.333	0.967903	37	0.919917	37
32.417	0.965882	37	0.917171	37
32.5	0.967319	37	0.916608	37
32.583	0.962625	37	0.913242	37
32.667	0.960826	37	0.907936	37
32.75	0.960041	37	0.907876	37
32.833	0.959762	37	0.906629	37
32.917	0.953028	37	0.905396	37
33	0.953414	37	0.902098	37
33.083	0.951319	37	0.900357	37
33.167	0.948853	37	0.898216	37
33.25	0.949838	37	0.896476	37
33.333	0.947606	37	0.895137	37
33.417	0.946111	37	0.893549	37
33.5	0.943858	37	0.890184	37
33.583	0.942774	37	0.888466	37
33.667	0.941079	37	0.887985	37
33.75	0.941383	37	0.887327	37
33.833	0.940441	37	0.888036	37
33.917	0.934561	37	0.885126	37
34	0.935574	37	0.883496	37
34.083	0.933565	37	0.880398	37
34.167	0.933437	37	0.879977	37
34.25	0.931286	37	0.877749	37
34.333	0.930803	37	0.879584	37
34.417	0.926976	37	0.876757	37
34.5	0.92739	37	0.873505	37
34.583	0.92619	37	0.874311	37
34.667	0.926394	37	0.874416	37
34.75	0.923851	37	0.875262	37
34.833	0.922729	37	0.874667	37
34.917	0.920703	37	0.870471	37
35	0.920404	37	0.871206	37
35.083	0.917628	37	0.869851	37
35.167	0.919659	37	0.867618	37
35.25	0.917428	37	0.869678	37
35.333	0.918702	37	0.864793	37
35.417	0.91475	37	0.865287	37
35.5	0.916701	37	0.867206	37
35.583	0.915242	37	0.864204	37
35.667	0.912788	37	0.864278	37
35.75	0.914864	37	0.860757	37
35.833	0.915444	37	0.862251	37
35.917	0.913251	37	0.86095	37
36	0.915219	37	0.861068	37
36.083	0.914062	37	0.862445	37
36.167	0.915356	37	0.859308	37
36.25	0.911948	37	0.864391	37
36.333	0.910369	37	0.864295	37
36.417	0.912573	37	0.862915	37
36.5	0.910252	37	0.862056	37
36.583	0.912636	37	0.861676	37
36.667	0.913788	37	0.864786	37
36.75	0.912714	37	0.8644	37
36.833	0.913296	37	0.862384	37
36.917	0.911235	37	0.867565	37
37	0.91166	37	0.863127	37
37.083	0.911423	37	0.867652	37
37.167	0.91188	37	0.866896	37
37.25	0.911906	37	0.868534	37
37.333	0.913387	37	0.868549	37
37.417	0.911994	37	0.871239	37
37.5	0.913741	37	0.870743	37
37.583	0.913089	37	0.871523	37
37.667	0.914875	37	0.868306	37
37.75	0.912759	37	0.869807	37
37.833	0.914901	37	0.871884	37
37.917	0.91361	37	0.871568	37
38	0.913773	37	0.874651	37
38.083	0.912867	37	0.87273	37
38.167	0.913306	37	0.877343	37
38.25	0.915262	37	0.881115	37
38.333	0.915084	37	0.878306	37
38.417	0.915597	37	0.883363	37
38.5	0.91716	37	0.885398	37
38.583	0.919665	37	0.886276	37
38.667	0.920364	37	0.885074	37
38.75	0.920037	37	0.887026	37
38.833	0.922116	37	0.890106	37
38.917	0.920895	37	0.894614	37
39	0.923289	37	0.897201	37
39.083	0.923454	37	0.896739	37
39.167	0.921641	37	0.896535	37
39.25	0.924601	37	0.90138	37
39.333	0.924384	37	0.900492	37
39.417	0.926117	37	0.909143	37
39.5	0.928831	37	0.910645	37
39.583	0.929572	37	0.913867	37
39.667	0.929568	37	0.912924	37
39.75	0.933808	37	0.917021	37
39.833	0.931697	37	0.923953	37
39.917	0.934732	37	0.923609	37
40	0.933307	37	0.92943	37
40.083	0.938544	37	0.926521	37
40.167	0.938079	37	0.930651	37
40.25	0.942281	37	0.932033	37
40.333	0.943985	37	0.936599	37
40.417	0.944628	37	0.941523	37
40.5	0.946723	37	0.941789	37
40.583	0.950334	37	0.949214	37
40.667	0.951961	37	0.951394	37
40.75	0.952334	37	0.951708	37
40.833	0.954843	37	0.955467	37
40.917	0.957488	37	0.959431	37
41	0.958673	37	0.964108	37
41.083	0.961652	37	0.964042	37
41.167	0.965154	37	0.964543	37
41.25	0.966021	37	0.9723	37
41.333	0.968603	37	0.972888	37
41.417	0.969366	37	0.978712	37
41.5	0.973892	37	0.979465	37
41.583	0.97804	37	0.98427	37
41.667	0.978572	37	0.984693	37
41.75	0.982497	37	0.987902	37
41.833	0.981139	37	0.991663	37
41.917	0.985379	37	0.996365	37
42	0.989	37	0.99751	37
42.083	0.991186	37	1.00431	37
42.167	0.99235	37	1.0055	37
42.25	0.99634	37	1.00468	37
42.333	0.998477	37	1.01016	37
42.417	1.00311	37	1.01464	37
42.5	1.0052	37	1.0153	37
42.583	1.00523	37	1.01758	37
42.667	1.01008	37	1.02512	37
42.75	1.0108	37	1.02707	37
42.833	1.01532	37	1.03033	37
42.917	1.01903	37	1.03318	37
43	1.02246	37	1.03311	37
43.083	1.02399	37	1.03723	37
43.167	1.0222	37	1.03845	37
43.25	1.02892	37	1.04176	37
43.333	1.02858	37	1.04582	37
43.417	1.03454	37	1.04766	37
43.5	1.03548	37	1.04708	37
43.583	1.03888	37	1.05062	37
43.667	1.03593	37	1.0503	37
43.75	1.03796	37	1.05629	37
43.833	1.0437	37	1.05601	37
43.917	1.04357	37	1.06055	37
44	1.04608	37	1.05964	37
44.083	1.05035	37	1.06431	37
44.167	1.05043	37	1.06494	37
44.25	1.05379	37	1.06672	37
44.333	1.05194	37	1.06465	37
44.417	1.05047	37	1.06951	37
44.5	1.05744	37	1.07029	37
44.583	1.05612	37	1.06871	37
44.667	1.05941	37	1.07192	37
44.75	1.05885	37	1.0769	37
44.833	1.06073	37	1.0776	37
44.917	1.06244	37	1.0812	37
45	1.06662	37	1.08086	37
45.083	1.06558	37	1.08347	37
45.167	1.06294	37	1.08512	37
45.25	1.06897	37	1.09014	37
45.333	1.06625	37	1.09045	37
45.417	1.06797	37	1.09206	37
45.5	1.06995	37	1.09281	37
45.583	1.07066	37	1.0956	37
45.667	1.0728	37	1.09349	37
45.75	1.07162	37	1.10129	37
45.833	1.07168	37	1.09772	37
45.917	1.07191	37	1.09967	37
46	1.07382	37	1.10277	37
46.083	1.07484	37	1.10111	37
46.167	1.07417	37	1.10393	37
46.25	1.07519	37	1.10329	37
46.333	1.07052	37	1.10163	37
46.417	1.07581	37	1.10314	37
46.5	1.07592	37	1.10541	37
46.583	1.07658	37	1.10637	37
46.667	1.07562	37	1.1059	37
46.75	1.07623	37	1.11192	37
46.833	1.07542	37	1.11021	37
46.917	1.07728	37	1.10592	37
47	1.07082	37	1.11087	37
47.083	1.07456	37	1.11323	37
47.167	1.07699	37	1.11015	37
47.25	1.07693	37	1.11031	37
47.333	1.07607	37	1.1137	37
47.417	1.07658	37	1.11298	37
47.5	1.07818	37	1.11287	37
47.583	1.07511	37	1.11174	37
47.667	1.07621	37	1.11346	37
47.75	1.07545	37	1.11138	37
47.833	1.07876	37	1.11139	37
47.917	1.07403	37	1.11184	37
48	1.07243	37	1.11329	37
48.083	1.07341	37	1.11567	37
48.167	1.07785	37	1.11205	37
48.25	1.07456	37	1.11216	37
48.333	1.07371	37	1.11439	37
48.417	1.07524	37	1.11187	37
48.5	1.07304	37	1.11085	37
48.583	1.07732	37	1.11135	37
48.667	1.07488	37	1.10951	37
48.75	1.07227	37	1.10562	37
48.833	1.07444	37	1.11151	37
48.917	1.07313	37	1.10887	37
49	1.06961	37	1.10797	37
49.083	1.0721	37	1.10944	37
49.167	1.07349	37	1.10372	37
49.25	1.07257	37	1.10738	37
49.333	1.06912	37	1.10565	37
49.417	1.07285	37	1.10554	37
49.5	1.06801	37	1.09949	37
49.583	1.07018	37	1.09743	37
49.667	1.06625	37	1.09934	37
49.75	1.0669	37	1.10149	37
49.833	1.0695	37	1.09635	37
49.917	1.06554	37	1.09785	37
50	1.0642	37	1.09269	37
50.083	1.065	37	1.09358	37
50.167	1.06458	37	1.09305	37
50.25	1.063	37	1.088	37
50.333	1.06063	37	1.08996	37
50.417	1.06132	37	1.08733	37
50.5	1.06239	37	1.08427	37
50.583	1.05872	37	1.08533	37
50.667	1.05923	37	1.07757	37
50.75	1.05756	37	1.07955	37
50.833	1.05556	37	1.07429	37
50.917	1.05603	37	1.0734	37
51	1.05617	37	1.07211	37
51.083	1.05296	37	1.07119	37
51.167	1.05172	37	1.06935	37
51.25	1.05274	37	1.06511	37
51.333	1.04987	37	1.06853	37
51.417	1.05007	37	1.06305	37
51.5	1.04688	37	1.06095	37
51.583	1.04391	37	1.0607	37
51.667	1.04435	37	1.05904	37
51.75	1.04355	37	1.0596	37
51.833	1.04399	37	1.05467	37
51.917	1.03808	37	1.05645	37
52	1.03749	37	1.0543	37
52.083	1.03547	37	1.05213	37
52.167	1.03336	37	1.04803	37
52.25	1.03278	37	1.04493	37
52.333	1.03397	37	1.04691	37
52.417	1.03103	37	1.04457	37
52.5	1.03184	37	1.04205	37
52.583	1.02662	37	1.0359	37
52.667	1.02497	37	1.03407	37
52.75	1.0255	37	1.03512	37
52.833	1.02124	37	1.0317	37
52.917	1.02359	37	1.02944	37
53	1.01934	37	1.02733	37
53.083	1.0201	37	1.02574	37
53.167	1.0148	37	1.02348	37
53.25	1.01545	37	1.01985	37
53.333	1.01339	37	1.02129	37
53.417	1.01499	37	1.01931	37
53.5	1.01092	37	1.01642	37
53.583	1.00922	37	1.01441	37
53.667	1.00556	37	1.0078	37
53.75	1.00418	37	1.00861	37
53.833	1.00368	37	1.00951	37
53.917	1.00379	37	1.00604	37
54	1.00262	37	1.00639	37
54.083	1.00076	37	0.998517	37
54.167	0.99946	37	0.999885	37
54.25	0.994545	37	0.996346	37
54.333	0.995045	37	0.994245	37
54.417	0.994959	37	0.992553	37
54.5	0.989885	37	0.990471	37
54.583	0.991521	37	0.988582	37
54.667	0.989833	37	0.984595	37
54.75	0.991208	37	0.986056	37
54.833	0.989178	37	0.985352	37
54.917	0.986589	37	0.983037	37
55	0.985076	37	0.975285	37
55.083	0.98434	37	0.973374	37
55.167	0.983814	37	0.974081	37
55.25	0.981331	37	0.975745	37
55.333	0.981572	37	0.967937	37
55.417	0.979651	37	0.971221	37
55.5	0.979917	37	0.965824	37
55.583	0.97988	37	0.965775	37
55.667	0.978424	37	0.964269	37
55.75	0.977065	37	0.96089	37
55.833	0.977019	37	0.96153	37
55.917	0.977487	37	0.960701	37
56	0.972221	37	0.955002	37
56.083	0.971448	37	0.95573	37
56.167	0.971365	37	0.956924	37
56.25	0.967627	37	0.954302	37
56.333	0.96891	37	0.952438	37
56.417	0.968464	37	0.949571	37
56.5	0.965074	37	0.942592	37
56.583	0.966395	37	0.948844	37
56.667	0.9634	37	0.943811	37
56.75	0.963822	37	0.941802	37
56.833	0.959741	37	0.940333	37
56.917	0.959641	37	0.939079	37
57	0.957404	37	0.935484	37
57.083	0.959692	37	0.936835	37
57.167	0.957227	37	0.932454	37
57.25	0.956572	37	0.935828	37
57.333	0.956091	37	0.933611	37
57.417	0.953592	37	0.927888	37
57.5	0.949302	37	0.931663	37
57.583	0.950455	37	0.926011	37
57.667	0.951446	37	0.926338	37
57.75	0.950329	37	0.926032	37
57.833	0.949384	37	0.920136	37
57.917	0.947436	37	0.919235	37
58	0.947324	37	0.916204	37
58.083	0.946091	37	0.91491	37
58.167	0.944594	37	0.918107	37
58.25	0.94453	37	0.910579	37
58.333	0.943274	37	0.913638	37
58.417	0.944708	37	0.913112	37
58.5	0.93863	37	0.909947	37
58.583	0.941646	37	0.908085	37
58.667	0.937276	37	0.911167	37
58.75	0.941777	37	0.909204	37
58.833	0.937408	37	0.907986	37
58.917	0.939353	37	0.908601	37
59	0.939367	37	0.904162	37
59.083	0.936948	37	0.906034	37
59.167	0.93579	37	0.90174	37
59.25	0.93797	37	0.901288	37
59.333	0.936094	37	0.899937	37
59.417	0.935234	37	0.898205	37
59.5	0.937249	37	0.903528	37
59.583	0.934597	37	0.898312	37
59.667	0.937735	37	0.89892	37
59.75	0.938845	37	0.897966	37
59.833	0.935903	37	0.897949	37
59.917	0.937681	37	0.902426	37
60	0.936904	37	0.898909	37
60.083	0.93548	37	0.898853	37
60.167	0.936404	37	0.897313	37
60.25	0.93656	37	0.897723	37
60.333	0.936973	37	0.896783	37
60.417	0.935381	37	0.893944	37
60.5	0.937222	37	0.895097	37
60.583	0.935258	37	0.893123	37
60.667	0.93902	37	0.895709	37
60.75	0.936883	37	0.901066	37
60.833	0.935692	37	0.897114	37
60.917	0.93996	37	0.89793	37
61	0.93785	37	0.896232	37
61.083	0.938804	37	0.895821	37
61.167	0.93788	37	0.898622	37
61.25	0.940679	37	0.899441	37
61.333	0.938134	37	0.900345	37
61.417	0.941473	37	0.903483	37
61.5	0.936686	37	0.901158	37
61.583	0.941389	37	0.900441	37
61.667	0.939153	37	0.904207	37
61.75	0.938444	37	0.902335	37
61.833	0.941428	37	0.908398	37
61.917	0.942807	37	0.908709	37
62	0.940455	37	0.910233	37
62.083	0.941782	37	0.907465	37
62.167	0.945014	37	0.913242	37
62.25	0.941046	37	0.913359	37
62.333	0.94836	37	0.913129	37
62.417	0.944405	37	0.917343	37
62.5	0.943281	37	0.917898	37
62.583	0.947013	37	0.917383	37
62.667	0.947272	37	0.920072	37
62.75	0.946876	37	0.918935	37
62.833	0.945601	37	0.924755	37
62.917	0.950379	37	0.928478	37
63	0.948713	37	0.924841	37
63.083	0.95188	37	0.926003	37
63.167	0.952755	37	0.928582	37
63.25	0.954298	37	0.933751	37
63.333	0.954251	37	0.934673	37
63.417	0.956108	37	0.936041	37
63.5	0.958274	37	0.934999	37
63.583	0.956355	37	0.937747	37
63.667	0.959018	37	0.941582	37
63.75	0.961683	37	0.94064	37
63.833	0.962947	37	0.944008	37
63.917	0.964206	37	0.945539	37
64	0.966286	37	0.949973	37
64.083	0.967634	37	0.946983	37
64.167	0.968582	37	0.952997	37
64.25	0.970117	37	0.953225	37
64.333	0.973145	37	0.960675	37
64.417	0.971347	37	0.959692	37
64.5	0.976445	37	0.963531	37
64.583	0.973147	37	0.965972	37
64.667	0.975672	37	0.96366	37
64.75	0.975654	37	0.967986	37
64.833	0.980097	37	0.974032	37
64.917	0.980781	37	0.969936	37
65	0.98147	37	0.976998	37
65.083	0.981967	37	0.978756	37
65.167	0.984659	37	0.979683	37
65.25	0.986851	37	0.983117	37
65.333	0.986021	37	0.986678	37
65.417	0.989594	37	0.987431	37
65.5	0.987932	37	0.991078	37
65.583	0.990873	37	0.98904	37
65.667	0.992545	37	0.992971	37
65.75	0.990329	37	0.990303	37
65.833	0.994442	37	0.994617	37
65.917	0.995974	37	0.999168	37
66	0.996471	37	1.00089	37
66.083	0.999108	37	1.00434	37
66.167	0.999992	37	1.00322	37
66.25	1.00377	37	1.00859	37
66.333	1.0025	37	1.01209	37
66.417	1.00467	37	1.01061	37
66.5	1.00756	37	1.01343	37
66.583	1.00818	37	1.01631	37
66.667	1.00925	37	1.01485	37
66.75	1.0145	37	1.01351	37
66.833	1.01354	37	1.02583	37
66.917	1.01339	37	1.02222	37
67	1.01627	37	1.02468	37
67.083	1.01926	37	1.02116	37
67.167	1.01756	37	1.02464	37
67.25	1.02114	37	1.02511	37
67.333	1.02209	37	1.02998	37
67.417	1.02379	37	1.03003	37
67.5	1.02666	37	1.02729	37
67.583	1.02468	37	1.03205	37
67.667	1.02644	37	1.03485	37
67.75	1.0298	37	1.03533	37
67.833	1.03117	37	1.03711	37
67.917	1.03266	37	1.0416	37
68	1.03463	37	1.04183	37
68.083	1.03904	37	1.04176	37
68.167	1.03861	37	1.04464	37
68.25	1.0387	37	1.04635	37
68.333	1.03924	37	1.04945	37
68.417	1.03964	37	1.04889	37
68.5	1.03874	37	1.05123	37
68.583	1.04036	37	1.05075	37
68.667	1.04226	37	1.05252	37
68.75	1.0415	37	1.05475	37
68.833	1.04341	37	1.0559	37
68.917	1.0443	37	1.05584	37
69	1.04561	37	1.06009	37
69.083	1.04695	37	1.05637	37
69.167	1.04341	37	1.05908	37
69.25	1.04773	37	1.06779	37
69.333	1.04666	37	1.06501	37
69.417	1.0495	37	1.06921	37
69.5	1.0493	37	1.06783	37
69.583	1.04763	37	1.06848	37
69.667	1.04687	37	1.06867	37
69.75	1.0487	37	1.07124	37
69.833	1.04709	37	1.07195	37
69.917	1.04985	37	1.07062	37
70	1.05097	37	1.07573	37
70.083	1.04811	37	1.07355	37
70.167	1.04819	37	1.0748	37
70.25	1.04445	37	1.07612	37
70.333	1.04993	37	1.07827	37
70.417	1.04928	37	1.07647	37
70.5	1.04989	37	1.07885	37
70.583	1.04889	37	1.07882	37
70.667	1.04902	37	1.0795	37
70.75	1.04768	37	1.07586	37
70.833	1.04898	37	1.07565	37
70.917	1.04616	37	1.08003	37
71	1.04701	37	1.08053	37
71.083	1.05034	37	1.08283	37
71.167	1.04798	37	1.08355	37
71.25	1.04942	37	1.08373	37
71.333	1.04624	37	1.07989	37
71.417	1.04788	37	1.07699	37
71.5	1.04782	37	1.07549	37
71.583	1.05004	37	1.07833	37
71.667	1.05118	37	1.07945	37
71.75	1.04584	37	1.07801	37
71.833	1.04953	37	1.07976	37
71.917	1.04676	37	1.07885	37
72	1.04756	37	1.07533	37
72.083	1.04764	37	1.07948	37
72.167	1.04537	37	1.07781	37
72.25	1.04679	37	1.07695	37
72.333	1.04665	37	1.07339	37
72.417	1.04599	37	1.0737	37
72.5	1.0465	37	1.07457	37
72.583	1.04544	37	1.07569	37
72.667	1.04577	37	1.07594	37
72.75	1.0461	37	1.07051	37
72.833	1.04966	37	1.0726	37
72.917	1.04596	37	1.06965	37
73	1.04792	37	1.07211	37
73.083	1.04384	37	1.06701	37
73.167	1.04641	37	1.06695	37
73.25	1.04152	37	1.06733	37
73.333	1.04319	37	1.06728	37
73.417	1.04463	37	1.06254	37
73.5	1.04134	37	1.06323	37
73.583	1.04292	37	1.06199	37
73.667	1.03947	37	1.06213	37
73.75	1.04218	37	1.06102	37
73.833	1.03978	37	1.06011	37
73.917	1.03677	37	1.05647	37
74	1.04157	37	1.05823	37
74.083	1.03832	37	1.05463	37
74.167	1.03895	37	1.05467	37
74.25	1.03469	37	1.05187	37
74.333	1.03598	37	1.05202	37
74.417	1.03665	37	1.05233	37
74.5	1.03807	37	1.05297	37
74.583	1.03234	37	1.05254	37
74.667	1.03419	37	1.0473	37
74.75	1.03084	37	1.04678	37
74.833	1.0342	37	1.04759	37
74.917	1.02792	37	1.04313	37
75	1.02796	37	1.04147	37
75.083	1.02756	37	1.04227	37
75.167	1.02561	37	1.04099	37
75.25	1.02814	37	1.03841	37
75.333	1.02487	37	1.03826	37
75.417	1.0261	37	1.04066	37
75.5	1.02694	37	1.03583	37
75.583	1.02438	37	1.03723	37
75.667	1.02051	37	1.03659	37
75.75	1.02066	37	1.03045	37
75.833	1.02358	37	1.03078	37
75.917	1.0189	37	1.02731	37
76	1.01945	37	1.02953	37
76.083	1.01481	37	1.02859	37
76.167	1.01718	37	1.02171	37
76.25	1.01338	37	1.02524	37
76.333	1.01202	37	1.02021	37
76.417	1.01307	37	1.01842	37
76.5	1.01279	37	1.0191	37
76.583	1.01019	37	1.01609	37
76.667	1.00825	37	1.01468	37
76.75	1.008	37	1.01562	37
76.833	1.00639	37	1.01278	37
76.917	1.00462	37	1.01038	37
77	1.00327	37	1.01029	37
77.083	1.00477	37	1.01163	37
77.167	0.998723	37	1.00496	37
77.25	0.997826	37	1.00847	37
77.333	0.998887	37	1.00226	37
77.417	0.997388	37	1.00246	37
77.5	0.993915	37	1.00079	37
77.583	0.994209	37	0.99992	37
77.667	0.993128	37	0.998668	37
77.75	0.991371	37	0.998465	37
77.833	0.991422	37	0.992555	37
77.917	0.988872	37	0.99231	37
78	0.992317	37	0.991303	37
78.083	0.987423	37	0.987968	37
78.167	0.98432	37	0.989332	37
78.25	0.987152	37	0.985498	37
78.333	0.984797	37	0.985121	37
78.417	0.981426	37	0.984816	37
78.5	0.981102	37	0.980285	37
78.583	0.981856	37	0.983701	37
78.667	0.981277	37	0.977002	37
78.75	0.980519	37	0.977519	37
78.833	0.976278	37	0.975234	37
78.917	0.97342	37	0.977758	37
79	0.973312	37	0.979196	37
79.083	0.976705	37	0.971433	37
79.167	0.973136	37	0.97462	37
79.25	0.975132	37	0.969248	37
79.333	0.97301	37	0.967673	37
79.417	0.971782	37	0.970839	37
79.5	0.972186	37	0.966453	37
79.583	0.97158	37	0.963153	37
79.667	0.970658	37	0.963206	37
79.75	0.971809	37	0.959693	37
79.833	0.967329	37	0.961484	37
79.917	0.969252	37	0.957056	37
80	0.968897	37	0.957099	37
80.083	0.970297	37	0.957356	37
80.167	0.967399	37	0.950065	37
80.25	0.969955	37	0.953482	37
80.333	0.965143	37	0.950116	37
80.417	0.96808	37	0.948831	37
80.5	0.968771	37	0.947408	37
80.583	0.965239	37	0.94748	37
80.667	0.965772	37	0.943177	37
80.75	0.961461	37	0.944302	37
80.833	0.964542	37	0.940872	37
80.917	0.965044	37	0.94029	37
81	0.964666	37	0.940991	37
81.083	0.968383	37	0.942068	37
81.167	0.964768	37	0.942414	37
81.25	0.961932	37	0.933058	37
81.333	0.96217	37	0.936488	37
81.417	0.96239	37	0.932783	37
81.5	0.963255	37	0.932513	37
81.583	0.960681	37	0.932137	37
81.667	0.958354	37	0.931766	37
81.75	0.961994	37	0.93159	37
81.833	0.959461	37	0.931791	37
81.917	0.960408	37	0.9306	37
82	0.958732	37	0.929671	37
82.083	0.959264	37	0.927081	37
82.167	0.955027	37	0.926293	37
82.25	0.953021	37	0.927143	37
82.333	0.955609	37	0.925684	37
82.417	0.954035	37	0.92146	37
82.5	0.953646	37	0.921374	37
82.583	0.955514	37	0.922345	37
82.667	0.95402	37	0.920975	37
82.75	0.953001	37	0.922477	37
82.833	0.953151	37	0.919331	37
82.917	0.951272	37	0.921831	37
83	0.953377	37	0.917493	37
83.083	0.955577	37	0.919903	37
83.167	0.949825	37	0.916096	37
83.25	0.952552	37	0.916407	37
83.333	0.952026	37	0.91754	37
83.417	0.948352	37	0.918604	37
83.5	0.949786	37	0.919306	37
83.583	0.950618	37	0.914781	37
83.667	0.951354	37	0.917436	37
83.75	0.950346	37	0.918205	37
83.833	0.948207	37	0.916053	37
83.917	0.950714	37	0.915938	37
84	0.95018	37	0.915224	37
84.083	0.947786	37	0.914468	37
84.167	0.947716	37	0.911374	37
84.25	0.947238	37	0.912384	37
84.333	0.943919	37	0.91112	37
84.417	0.947339	37	0.914562	37
84.5	0.947939	37	0.913222	37
84.583	0.948171	37	0.911412	37
84.667	0.94845	37	0.914192	37
84.75	0.948203	37	0.911722	37
84.833	0.947436	37	0.909199	37
84.917	0.948782	37	0.91018	37
85	0.94711	37	0.914287	37
85.083	0.948925	37	0.91591	37
85.167	0.949453	37	0.915649	37
85.25	0.944092	37	0.913575	37
85.333	0.946458	37	0.91711	37
85.417	0.943588	37	0.916372	37
85.5	0.948227	37	0.917715	37
85.583	0.948068	37	0.915369	37
85.667	0.943419	37	0.920205	37
85.75	0.945531	37	0.916936	37
85.833	0.942583	37	0.918565	37
85.917	0.942175	37	0.920707	37
86	0.944483	37	0.920431	37
86.083	0.945764	37	0.921209	37
86.167	0.949451	37	0.922373	37
86.25	0.947018	37	0.925613	37
86.333	0.949693	37	0.918828	37
86.417	0.947918	37	0.923537	37
86.5	0.947641	37	0.923445	37
86.583	0.950604	37	0.92214	37
86.667	0.950156	37	0.92478	37
86.75	0.949048	37	0.922684	37
86.833	0.949194	37	0.929906	37
86.917	0.948	37	0.925751	37
87	0.948465	37	0.926067	37
87.083	0.94989	37	0.926576	37
87.167	0.951149	37	0.930519	37
87.25	0.950387	37	0.92824	37
87.333	0.951538	37	0.92864	37
87.417	0.956343	37	0.93164	37
87.5	0.9535	37	0.932561	37
87.583	0.950959	37	0.930349	37
87.667	0.951567	37	0.931745	37
87.75	0.955671	37	0.932867	37
87.833	0.954615	37	0.937219	37
87.917	0.953746	37	0.933979	37
88	0.958351	37	0.931579	37
88.083	0.956846	37	0.936243	37
88.167	0.957322	37	0.938935	37
88.25	0.956771	37	0.939417	37
88.333	0.958019	37	0.934005	37
88.417	0.959387	37	0.936678	37
88.5	0.959563	37	0.938962	37
88.583	0.961186	37	0.942114	37
88.667	0.959217	37	0.936693	37
88.75	0.959193	37	0.938247	37
88.833	0.962359	37	0.938429	37
88.917	0.960884	37	0.939361	37
89	0.960541	37	0.939731	37
89.083	0.959911	37	0.938001	37
89.167	0.96042	37	0.938659	37
89.25	0.96228	37	0.944412	37
89.333	0.964026	37	0.942172	37
89.417	0.961645	37	0.942786	37
89.5	0.961953	37	0.944506	37
89.583	0.96153	37	0.944114	37
89.667	0.963373	37	0.943664	37
89.75	0.964031	37	0.942699	37
89.833	0.964536	37	0.944597	37
89.917	0.963477	37	0.944623	37
90	0.965124	37	0.945458	37
90.083	0.960856	37	0.943559	37
90.167	0.964277	37	0.943295	37
90.25	0.963831	37	0.944693	37
90.333	0.962681	37	0.942823	37
90.417	0.964509	37	0.942789	37
90.5	0.964659	37	0.942763	37
90.583	0.963669	37	0.946345	37
90.667	0.964075	37	0.948445	37
90.75	0.968188	37	0.947062	37
90.833	0.96454	37	0.944437	37
90.917	0.967571	37	0.946449	37
91	0.964103	37	0.96931	37
91.083	0.966425	37	0.992134	37
91.167	0.965234	37	0.988479	37
91.25	0.967029	37	0.987834	37
91.333	0.963974	37	0.990602	37
91.417	0.962819	37	0.982512	37
91.5	0.964493	37	0.983987	37
91.583	0.967787	37	0.989855	37
91.667	0.965249	37	0.988324	37
91.75	0.96474	37	0.987541	37
91.833	0.961365	37	0.989786	37
91.917	0.962154	37	0.990693	37
92	0.964484	37	0.98621	37
92.083	0.966725	37	0.989144	37
92.167	0.964775	37	0.986411	37
92.25	0.964509	37	0.984223	37
92.333	0.961016	37	0.985415	37
92.417	0.962702	37	0.982957	37
92.5	0.962108	37	0.982622	37
92.583	0.96119	37	0.98728	37
92.667	0.961861	37	0.978653	37
92.75	0.96071	37	0.984064	37
92.833	0.95877	37	0.97985	37
92.917	0.961241	37	0.98249	37
93	0.971992	37	0.984408	37
93.083	0.979325	37	0.978698	37
93.167	1.05212	37	0.982678	37
93.25	1.06071	37	0.996886	37
93.333	1.05633	37	1.00446	37
93.417	1.054	37	1.01973	37
93.5	1.0462	37	1.03117	37
93.583	1.04288	37	1.0356	37
93.667	1.03671	37	1.04457	37
93.75	1.03128	37	1.05207	37
93.833	1.0243	37	1.05861	37
93.917	1.01939	37	1.05914	37
94	1.01282	37	1.06339	37
94.083	1.00499	37	1.06632	37
94.167	0.99989	37	1.06729	37
94.25	0.998356	37	1.07157	37
94.333	0.994005	37	1.07209	37
94.417	0.996386	37	1.07526	37
94.5	0.993504	37	1.07534	37
94.583	0.993579	37	1.07245	37
94.667	0.994728	37	1.06847	37
94.75	0.992052	37	1.07051	37
94.833	0.993892	37	1.06654	37
94.917	0.996407	37	1.06208	37
95	0.991629	37	1.05571	37
95.083	0.992117	37	1.05313	37
95.167	0.995612	37	1.05114	37
95.25	0.995311	37	1.04836	37
95.333	0.996516	37	1.04741	37
95.417	0.995367	37	1.05242	37
95.5	0.997152	37	1.05085	37
95.583	0.995263	37	1.05776	37
95.667	0.995812	37	1.05254	37
95.75	0.996678	37	1.05598	37
95.833	1.00411	37	1.05703	37
95.917	1.00208	37	1.05979	37
96	1.00488	37	1.06088	37
96.083	1.00246	37	1.0617	37
96.167	1.00759	37	1.06372	37
96.25	1.00859	37	1.06309	37
96.333	1.00826	37	1.05995	37
96.417	1.01152	37	1.06632	37
96.5	1.01096	37	1.06438	37
96.583	1.01554	37	1.06634	37
96.667	1.02033	37	1.06784	37
96.75	1.02124	37	1.06793	37
96.833	1.02528	37	1.07421	37
96.917	1.02845	37	1.06915	37
97	1.032	37	1.07163	37
97.083	1.03576	37	1.07885	37
97.167	1.03904	37	1.07418	37
97.25	1.04339	37	1.08069	37
97.333	1.04259	37	1.07895	37
97.417	1.04779	37	1.07683	37
97.5	1.05043	37	1.0828	37
97.583	1.05573	37	1.08335	37
97.667	1.05524	37	1.08598	37
97.75	1.06298	37	1.09052	37
97.833	1.06112	37	1.09401	37
97.917	1.06899	37	1.09893	37
98	1.06781	37	1.09849	37
98.083	1.07003	37	1.10279	37
98.167	1.0743	37	1.10133	37
98.25	1.07698	37	1.10334	37
98.333	1.07946	37	1.10883	37
98.417	1.08173	37	1.1101	37
98.5	1.08717	37	1.11211	37
98.583	1.08919	37	1.11502	37
98.667	1.09196	37	1.11698	37
98.75	1.09481	37	1.11668	37
98.833	1.09582	37	1.11762	37
98.917	1.10134	37	1.12313	37
99	1.10067	37	1.12103	37
99.083	1.10309	37	1.12972	37
99.167	1.10652	37	1.12945	37
99.25	1.11138	37	1.12867	37
99.333	1.11189	37	1.12928	37
99.417	1.11572	37	1.13166	37
99.5	1.11699	37	1.13599	37
99.583	1.11862	37	1.14072	37
99.667	1.11796	37	1.13857	37
99.75	1.11966	37	1.14104	37
99.833	1.12471	37	1.14302	37
99.917	1.12536	37	1.14894	37
100	1.12857	37	1.14195	37
100.083	1.12993	37	1.14819	37
100.167	1.13392	37	1.15021	37
100.25	1.12919	37	1.1533	37
100.333	1.134	37	1.15456	37
100.417	1.1309	37	1.15252	37
100.5	1.13677	37	1.15597	37
100.583	1.13901	37	1.15509	37
100.667	1.14507	37	1.15408	37
100.75	1.14542	37	1.15863	37
100.833	1.14426	37	1.15619	37
100.917	1.14691	37	1.15987	37
101	1.14866	37	1.15819	37
101.083	1.14879	37	1.16022	37
101.167	1.14995	37	1.16278	37
101.25	1.15111	37	1.16015	37
101.333	1.14857	37	1.16328	37
101.417	1.14989	37	1.16096	37
101.5	1.15487	37	1.16417	37
101.583	1.15654	37	1.16324	37
101.667	1.15578	37	1.16936	37
101.75	1.15735	37	1.16544	37
101.833	1.15532	37	1.16725	37
101.917	1.15642	37	1.1656	37
102	1.15852	37	1.16631	37
102.083	1.15768	37	1.16521	37
102.167	1.15907	37	1.16658	37
102.25	1.16102	37	1.16515	37
102.333	1.16057	37	1.16098	37
102.417	1.16103	37	1.1647	37
102.5	1.16399	37	1.1649	37
102.583	1.16193	37	1.16487	37
102.667	1.164	37	1.16274	37
102.75	1.15841	37	1.1635	37
102.833	1.16302	37	1.16311	37
102.917	1.16232	37	1.15923	37
103	1.16115	37	1.15834	37
103.083	1.16082	37	1.16363	37
103.167	1.16	37	1.15843	37
103.25	1.16213	37	1.15892	37
103.333	1.1601	37	1.15449	37
103.417	1.16027	37	1.15648	37
103.5	1.15789	37	1.15915	37
103.583	1.1635	37	1.15353	37
103.667	1.16328	37	1.15815	37
103.75	1.16169	37	1.1569	37
103.833	1.16337	37	1.15089	37
103.917	1.15939	37	1.14831	37
104	1.15747	37	1.14834	37
104.083	1.15892	37	1.14577	37
104.167	1.16015	37	1.15422	37
104.25	1.15919	37	1.15301	37
104.333	1.15693	37	1.1606	37
104.417	1.15793	37	1.16165	37
104.5	1.15797	37	1.16907	37
104.583	1.15632	37	1.16938	37
104.667	1.15105	37	1.17027	37
104.75	1.15461	37	1.17087	37
104.833	1.15347	37	1.16988	37
104.917	1.15151	37	1.16716	37
105	1.1491	37	1.17064	37
105.083	1.15575	37	1.16532	37
105.167	1.15579	37	1.1576	37
105.25	1.16654	37	1.15703	37
105.333	1.17897	37	1.14784	37
105.417	1.18464	37	1.14267	37
105.5	1.19128	37	1.1336	37
105.583	1.19839	37	1.12439	37
105.667	1.20727	37	1.11195	37
105.75	1.21309	37	1.09923	37
105.833	1.21603	37	1.08973	37
105.917	1.21821	37	1.06965	37
106	1.21981	37	1.05628	37
106.083	1.21908	37	1.03441	37
106.167	1.221	37	1.02774	37
106.25	1.21384	37	1.02173	37
106.333	1.20664	37	1.0177	37
106.417	1.19989	37	1.01035	37
106.5	1.19411	37	1.00499	37
106.583	1.18048	37	1.00035	37
106.667	1.16726	37	0.996419	37
106.75	1.15197	37	0.988526	37
106.833	1.1365	37	0.983986	37
106.917	1.11773	37	0.981887	37
107	1.09478	37	0.973445	37
107.083	1.07161	37	0.966335	37
107.167	1.05704	37	0.961506	37
107.25	1.04755	37	0.957045	37
107.333	1.04061	37	0.952418	37
107.417	1.03309	37	0.947257	37
107.5	1.02485	37	0.937671	37
107.583	1.01861	37	0.932462	37
107.667	1.00976	37	0.926878	37
107.75	1.00125	37	0.920373	37
107.833	0.992361	37	0.915413	37
107.917	0.982818	37	0.910874	37
108	0.972003	37	0.903279	37
108.083	0.969465	37	0.897005	37
108.167	0.96153	37	0.893845	37
108.25	0.955013	37	0.886832	37
108.333	0.94412	37	0.886241	37
108.417	0.933918	37	0.879508	37
108.5	0.92818	37	0.875419	37
108.583	0.92133	37	0.867842	37
108.667	0.918034	37	0.863967	37
108.75	0.907666	37	0.859071	37
108.833	0.898845	37	0.855096	37
108.917	0.892327	37	0.843909	37
109	0.884738	36.72	0.846229	36.76
109.083	0.879058	36.44	0.84173	36.52
109.167	0.869874	36.16	0.83691	36.28
109.25	0.866235	35.88	0.83103	36.04
109.333	0.856915	35.6	0.828109	35.8
109.417	0.850066	35.32	0.823163	35.56
109.5	0.844382	35.04	0.819746	35.32
109.583	0.836034	34.76	0.816037	35.08
109.667	0.833599	34.48	0.810307	34.84
109.75	0.825693	34.2	0.807615	34.6
109.833	0.819305	33.92	0.806646	34.36
109.917	0.813226	33.64	0.801702	34.12
110	0.810515	33.36	0.79686	33.88
110.083	0.803866	33.08	0.795012	33.64
110.167	0.798341	32.8	0.794214	33.4
110.25	0.79347	32.52	0.787014	33.16
110.333	0.790446	32.24	0.785701	32.92
110.417	0.785236	31.96	0.781545	32.68
110.5	0.783337	31.68	0.777421	32.44
110.583	0.778421	31.4	0.776093	32.2
110.667	0.773988	31.12	0.774392	31.96
110.75	0.769126	30.84	0.769537	31.72
110.833	0.768516	30.56	0.767403	31.48
110.917	0.762591	30.28	0.766756	31.24
111	0.757808	30	0.762856	31
111.083	0.757485	30	0.764176	31
111.167	0.752027	30	0.760566	31
111.25	0.746297	30	0.757711	31
111.333	0.74458	30	0.756277	31
111.417	0.743058	30	0.755379	31
111.5	0.74343	30	0.755129	31
111.583	0.740931	30	0.75013	31
111.667	0.735758	30	0.750207	31
111.75	0.733766	30	0.747317	31
111.833	0.732731	30	0.745577	31
111.917	0.7322	30	0.744299	31
112	0.728642	30	0.747985	31
112.083	0.729649	30	0.745798	31
112.167	0.727757	30	0.742099	31
112.25	0.727491	30	0.744231	31
112.333	0.724175	30	0.745229	31
112.417	0.722071	30	0.739567	31
112.5	0.722663	30	0.742799	31
112.583	0.721965	30	0.739143	31
112.667	0.721679	30	0.740556	31
112.75	0.721043	30	0.743832	31
112.833	0.72348	30	0.741181	31
112.917	0.722461	30	0.739902	31
113	0.721331	30	0.737139	31
113.083	0.719607	30	0.739567	31
113.167	0.719814	30	0.742544	31
113.25	0.718736	30	0.741269	31
113.333	0.717439	30	0.739739	31
113.417	0.719498	30	0.744689	31
113.5	0.720371	30	0.743952	31
113.583	0.718724	30	0.745756	31
113.667	0.721498	30	0.742215	31
113.75	0.719823	30	0.7452	31
113.833	0.722892	30	0.747351	31
113.917	0.721588	30	0.749753	31
114	0.723218	30	0.747929	31
114.083	0.723787	30	0.751689	31
114.167	0.72137	30	0.750068	31
114.25	0.723813	30	0.746187	31
114.333	0.725828	30	0.75221	31
114.417	0.727605	30	0.752169	31
114.5	0.725254	30	0.753948	31
114.583	0.726539	30	0.752193	31
114.667	0.728631	30	0.754068	31
114.75	0.729443	30	0.753276	31
114.833	0.729161	30	0.758894	31
114.917	0.731704	30	0.761365	31
115	0.730175	30	0.760448	31
115.083	0.737439	30	0.767151	31
115.167	0.734799	30	0.774597	31
115.25	0.738873	30	0.784443	31
115.333	0.741574	30	0.792649	31
115.417	0.740271	30	0.805851	31
115.5	0.744957	30	0.815911	31
115.583	0.747194	30	0.822946	31
115.667	0.747926	30	0.825704	31
115.75	0.752393	30	0.833024	31
115.833	0.752799	30	0.843557	31
115.917	0.754999	30	0.848662	31
116	0.759615	30	0.851461	31
116.083	0.762733	30	0.858671	31
116.167	0.762536	30	0.8648	31
116.25	0.768936	30	0.871239	31
116.333	0.77267	30	0.874553	31
116.417	0.771656	30	0.878378	31
116.5	0.77814	30	0.878846	31
116.583	0.781494	30	0.884876	31
116.667	0.784483	30	0.883567	31
116.75	0.787112	30	0.891423	31
116.833	0.793154	30	0.889369	31
116.917	0.793236	30	0.89541	31
117	0.799781	30	0.893444	31
117.083	0.804285	30	0.895287	31
117.167	0.807202	30	0.896179	31
117.25	0.809691	30	0.901048	31
117.333	0.813634	30	0.904782	31
117.417	0.81922	30	0.912506	31
117.5	0.821478	30	0.91701	31
117.583	0.827556	30	0.921688	31
117.667	0.827935	30	0.92427	31
117.75	0.834074	30	0.932521	31
117.833	0.836283	30	0.936357	31
117.917	0.841829	30	0.941738	31
118	0.844926	30	0.951184	31
118.083	0.849695	30	0.952321	31
118.167	0.862978	30	0.953458	31
118.25	0.88815	30	0.960947	31
118.333	0.903133	30	0.96769	31
118.417	0.92116	30	0.972735	31
118.5	0.93843	30	0.980256	31
118.583	0.950883	30	0.984158	31
118.667	0.962381	30	0.986903	31
118.75	0.979709	30	0.991667	31
118.833	0.99224	30	1.00252	31
118.917	1.00277	30	1.00531	31
119	1.01252	30	1.01189	31
119.083	1.02188	30	1.0184	31
119.167	1.02959	30	1.02214	31
119.25	1.03689	30	1.03071	31
119.333	1.04672	30	1.03397	31
119.417	1.04387	30	1.04317	31
119.5	1.05083	30	1.0472	31
119.583	1.04895	30	1.05573	31
119.667	1.0525	30	1.06801	31
119.75	1.05257	30	1.07071	31
119.833	1.05215	30	1.07673	31
119.917	1.04956	30	1.07962	31
120	1.04027	30	1.08903	31.24
120.083	1.04348	30	1.09853	31.48
120.167	1.04183	30	1.10724	31.72
120.25	1.04433	30	1.11211	31.96
120.333	1.04499	30	1.11776	32.2
120.417	1.04786	30	1.12073	32.44
120.5	1.04895	30	1.13115	32.68
120.583	1.05495	30	1.13817	32.92
120.667	1.05694	30	1.14184	33.16
120.75	1.06077	30	1.15295	33.4
120.833	1.06299	30	1.15326	33.64
120.917	1.06322	30	1.16328	33.88
121	1.06942	30	1.17079	34.12
121.083	1.07523	30	1.17755	34.36
121.167	1.07696	30	1.18361	34.6
121.25	1.0823	30	1.18871	34.84
121.333	1.08914	30	1.20172	35.08
121.417	1.08975	30	1.20121	35.32
121.5	1.09379	30	1.21299	35.56
121.583	1.0959	30	1.21573	35.8
121.667	1.0982	30	1.222	36.04
121.75	1.10486	30	1.22558	36.28
121.833	1.11231	30	1.23694	36.52
121.917	1.11187	30	1.24126	36.76
122	1.1168	30.28	1.23935	37
122.083	1.11852	30.56	1.25038	37
122.167	1.12405	30.84	1.25408	37
122.25	1.12474	31.12	1.26002	37
122.333	1.13133	31.4	1.26564	37
122.417	1.13737	31.68	1.27065	37
122.5	1.14022	31.96	1.27895	37
122.583	1.1468	32.24	1.28154	37
122.667	1.14564	32.52	1.28407	37
122.75	1.15301	32.8	1.2915	37
122.833	1.15865	33.08	1.2929	37
122.917	1.16017	33.36	1.29912	37
123	1.16657	33.64	1.30521	37
123.083	1.17182	33.92	1.30053	37
123.167	1.17516	34.2	1.30782	37
123.25	1.17913	34.48	1.31434	37
123.333	1.1799	34.76	1.3172	37
123.417	1.18534	35.04	1.32076	37
123.5	1.19126	35.32	1.3203	37
123.583	1.19049	35.6	1.32302	37
123.667	1.20002	35.88	1.32572	37
123.75	1.20241	36.16	1.33135	37
123.833	1.20095	36.44	1.33113	37
123.917	1.20749	36.72	1.33434	37
124	1.20912	37	1.33525	37
124.083	1.21379	37	1.33368	37
124.167	1.21788	37	1.33555	37
124.25	1.22019	37	1.33702	37
124.333	1.22142	37	1.3347	37
124.417	1.22688	37	1.33915	37
124.5	1.23167	37	1.34784	37
124.583	1.23083	37	1.34344	37
124.667	1.23652	37	1.34607	37
124.75	1.23948	37	1.34719	37
124.833	1.24137	37	1.34931	37
124.917	1.23939	37	1.344	37
125	1.24711	37	1.34302	37
125.083	1.24693	37	1.34322	37
125.167	1.25241	37	1.34292	37
125.25	1.24968	37	1.34449	37
125.333	1.25196	37	1.34322	37
125.417	1.25352	37	1.33802	37
125.5	1.2571	37	1.3501	37
125.583	1.25862	37	1.34008	37
125.667	1.25478	37	1.34065	37
125.75	1.26048	37	1.33888	37
125.833	1.26048	37	1.34335	37
125.917	1.26407	37	1.33552	37
126	1.26348	37	1.3365	37
126.083	1.26416	37	1.33477	37
126.167	1.26367	37	1.33671	37
126.25	1.26674	37	1.34214	37
126.333	1.26549	37	1.34743	37
126.417	1.26525	37	1.35267	37
126.5	1.26227	37	1.35431	37
126.583	1.26395	37	1.35147	37
126.667	1.26654	37	1.35928	37
126.75	1.26527	37	1.35956	37
126.833	1.26799	37	1.36006	37
126.917	1.26244	37	1.35527	37
127	1.26222	37	1.35285	37
127.083	1.26215	37	1.34844	37
127.167	1.26491	37	1.34013	37
127.25	1.26305	37	1.33029	37
127.333	1.25861	37	1.32208	37
127.417	1.25695	37	1.31034	37
127.5	1.26393	37	1.29898	37
127.583	1.25907	37	1.28026	37
127.667	1.25986	37	1.27118	37
127.75	1.25781	37	1.253	37
127.833	1.25646	37	1.23132	37
127.917	1.25155	37	1.21853	37
128	1.24876	37	1.19145	37
128.083	1.24789	37	1.17043	37
128.167	1.2487	37	1.1617	37
128.25	1.24478	37	1.14756	37
128.333	1.24542	37	1.14267	37
128.417	1.23906	37	1.12758	37
128.5	1.2421	37	1.11468	37
128.583	1.23883	37	1.10658	37
128.667	1.23642	37	1.10309	37
128.75	1.23795	37	1.08903	37
128.833	1.23259	37	1.0844	37
128.917	1.22975	37	1.07495	37
129	1.22885	37	1.06737	37
129.083	1.22404	37	1.0552	37
129.167	1.22466	37	1.04493	37
129.25	1.21932	37	1.03601	37
129.333	1.22336	37	1.02298	37
129.417	1.21633	37	1.02363	37
129.5	1.21213	37	1.00865	37
129.583	1.2078	37	0.99875	37
129.667	1.2116	37	0.990236	37
129.75	1.2041	37	0.985519	37
129.833	1.1995	37	0.975085	37
129.917	1.1965	37	0.963516	37
130	1.19313	37	0.954899	37
130.083	1.19215	37	0.948421	37
130.167	1.18654	37	0.935792	37
130.25	1.18168	37	0.931017	37
130.333	1.18334	37	0.927942	37
130.417	1.17634	37	0.910812	37
130.5	1.17264	37	0.904305	37
130.583	1.17102	37	0.8957	37
130.667	1.16858	37	0.890162	37
130.75	1.16366	37	0.883297	37
130.833	1.16116	37	0.877166	37
130.917	1.15992	37	0.868861	37
131	1.15358	37	0.862387	36.76
131.083	1.15262	37	0.854263	36.52
131.167	1.15467	37	0.848817	36.28
131.25	1.16252	37	0.839426	36.04
131.333	1.17053	37	0.837498	35.8
131.417	1.17711	37	0.827253	35.56
131.5	1.18174	37	0.820884	35.32
131.583	1.19066	37	0.814235	35.08
131.667	1.19157	37	0.806231	34.84
131.75	1.19487	37	0.802668	34.6
131.833	1.19671	37	0.793872	34.36
131.917	1.19405	37	0.790392	34.12
132	1.1961	37	0.783227	33.88
132.083	1.1903	37	0.780056	33.64
132.167	1.18911	37	0.775653	33.4
132.25	1.18355	37	0.768109	33.16
132.333	1.171	37	0.766998	32.92
132.417	1.16705	37	0.761358	32.68
132.5	1.152	37	0.751743	32.44
132.583	1.13857	37	0.74649	32.2
132.667	1.12245	37	0.746454	31.96
132.75	1.10716	37	0.74076	31.72
132.833	1.08746	37	0.736926	31.48
132.917	1.07271	37	0.732178	31.24
133	1.04768	37	0.725509	31
133.083	1.02637	37	0.720803	31
133.167	1.01421	37	0.717247	31
133.25	1.00227	37	0.711895	31
133.333	0.990465	37	0.711516	31
133.417	0.983902	37	0.707291	31
133.5	0.972023	37	0.704029	31
133.583	0.963689	37	0.700215	31
133.667	0.953276	37	0.698724	31
133.75	0.943843	37	0.693819	31
133.833	0.936058	37	0.695547	31
133.917	0.923957	37	0.689059	31
134	0.917203	37	0.688472	31
134.083	0.911926	37	0.683186	31
134.167	0.897055	37	0.681917	31
134.25	0.889782	37	0.674069	31
134.333	0.881573	37	0.676898	31
134.417	0.872687	37	0.677751	31
134.5	0.861431	37	0.675985	31
134.583	0.853442	37	0.673144	31
134.667	0.843065	37	0.668363	31
134.75	0.834798	37	0.671287	31
134.833	0.826548	37	0.66688	31
134.917	0.823626	37	0.666961	31
135	0.811767	36.72	0.662932	31
135.083	0.803468	36.44	0.666002	31
135.167	0.796917	36.16	0.667262	31
135.25	0.786854	35.88	0.659406	31
135.333	0.780188	35.6	0.661482	31
135.417	0.774373	35.32	0.663326	31
135.5	0.765948	35.04	0.659443	31
135.583	0.75703	34.76	0.66485	31
135.667	0.750108	34.48	0.66018	31
135.75	0.744829	34.2	0.65624	31
135.833	0.735478	33.92	0.66077	31
135.917	0.730472	33.64	0.658905	31
136	0.724786	33.36	0.660112	31
136.083	0.71899	33.08	0.662564	31
136.167	0.713191	32.8	0.663277	31
136.25	0.707652	32.52	0.661202	31
136.333	0.7047	32.24	0.661611	31
136.417	0.698049	31.96	0.660463	31
136.5	0.694541	31.68	0.664526	31
136.583	0.691467	31.4	0.666406	31
136.667	0.683158	31.12	0.664922	31
136.75	0.679766	30.84	0.667437	31
136.833	0.675158	30.56	0.664872	31
136.917	0.671655	30.28	0.668098	31
137	0.665187	30	0.664535	31
137.083	0.663449	30	0.669901	31
137.167	0.661725	30	0.681413	31
137.25	0.659038	30	0.683418	31
137.333	0.655941	30	0.694358	31
137.417	0.654578	30	0.699152	31
137.5	0.651391	30	0.706587	31
137.583	0.646411	30	0.715415	31
137.667	0.644885	30	0.716554	31
137.75	0.645904	30	0.727415	31
137.833	0.64527	30	0.732157	31
137.917	0.641886	30	0.739438	31
138	0.6368	30	0.744971	31
138.083	0.638542	30	0.746207	31
138.167	0.633678	30	0.75753	31
138.25	0.638324	30	0.759732	31
138.333	0.633609	30	0.765998	31
138.417	0.633481	30	0.766119	31
138.5	0.633438	30	0.772044	31
138.583	0.632528	30	0.775853	31
138.667	0.633613	30	0.777117	31
138.75	0.631345	30	0.780044	31
138.833	0.630921	30	0.786375	31
138.917	0.630352	30	0.784009	31
139	0.628372	30	0.784622	31
139.083	0.631119	30	0.789945	31
139.167	0.630215	30	0.7924	31
139.25	0.631674	30	0.798492	31
139.333	0.631276	30	0.801538	31
139.417	0.628048	30	0.806797	31
139.5	0.633447	30	0.813329	31
139.583	0.63714	30	0.815922	31
139.667	0.633796	30	0.825205	31
139.75	0.63555	30	0.837264	31
139.833	0.633412	30	0.8377	31
139.917	0.640065	30	0.846117	31
140	0.641108	30	0.851772	31
140.083	0.640144	30	0.857515	31
140.167	0.641185	30	0.86563	31
140.25	0.646611	30	0.867653	31
140.333	0.645753	30	0.87774	31
140.417	0.648253	30	0.881215	31
140.5	0.650833	30	0.8861	31
140.583	0.653864	30	0.895264	31
140.667	0.656469	30	0.903553	31
140.75	0.657888	30	0.907177	31
140.833	0.660958	30	0.911632	31
140.917	0.66357	30	0.922803	31
141	0.666781	30	0.929027	31
141.083	0.671818	30	0.933179	31
141.167	0.671836	30	0.939835	31
141.25	0.676152	30	0.951294	31
141.333	0.678325	30	0.958059	31
141.417	0.681718	30	0.960026	31
141.5	0.682939	30	0.970488	31
141.583	0.687037	30	0.977052	31
141.667	0.69439	30	0.990458	31
141.75	0.697917	30	0.993642	31
141.833	0.69902	30	0.998177	31
141.917	0.705348	30	1.01256	31
142	0.708698	30	1.01901	31.24
142.083	0.712566	30	1.02521	31.48
142.167	0.717815	30	1.03321	31.72
142.25	0.721836	30	1.04414	31.96
142.333	0.726237	30	1.04806	32.2
142.417	0.730214	30	1.05449	32.44
142.5	0.733384	30	1.06629	32.68
142.583	0.738519	30	1.07426	32.92
142.667	0.743815	30	1.08177	33.16
142.75	0.749606	30	1.08887	33.4
142.833	0.754939	30	1.10186	33.64
142.917	0.7562	30	1.11072	33.88
143	0.764075	30	1.11478	34.12
143.083	0.770972	30	1.12504	34.36
143.167	0.774187	30	1.13135	34.6
143.25	0.779216	30	1.14292	34.84
143.333	0.787703	30	1.14883	35.08
143.417	0.793692	30	1.16173	35.32
143.5	0.797347	30	1.16393	35.56
143.583	0.803904	30	1.17365	35.8
143.667	0.806869	30	1.1818	36.04
143.75	0.81582	30	1.18646	36.28
143.833	0.821619	30	1.19454	36.52
143.917	0.827247	30	1.20767	36.76
144	0.833138	30	1.20861	37
144.083	0.842905	30	1.21772	37
144.167	0.861167	30	1.22836	37
144.25	0.883266	30	1.22937	37
144.333	0.900166	30	1.24269	37
144.417	0.920376	30	1.24456	37
144.5	0.939159	30	1.249	37
144.583	0.956004	30	1.25479	37
144.667	0.975814	30	1.26686	37
144.75	0.989695	30	1.27412	37
144.833	1.0049	30	1.27691	37
144.917	1.01927	30	1.2841	37
145	1.03196	30	1.28875	37
145.083	1.04283	30	1.29617	37
145.167	1.05045	30	1.29844	37
145.25	1.05966	30	1.30511	37
145.333	1.06605	30	1.30957	37
145.417	1.07376	30	1.31198	37
145.5	1.07793	30	1.31737	37
145.583	1.08027	30	1.33108	37
145.667	1.08242	30	1.32938	37
145.75	1.08374	30	1.33341	37
145.833	1.08056	30	1.33604	37
145.917	1.08232	30	1.34306	37
146	1.07793	30	1.34645	37
146.083	1.07727	30	1.34947	37
146.167	1.08093	30	1.35237	37
146.25	1.08302	30	1.36043	37
146.333	1.0841	30	1.36087	37
146.417	1.09135	30	1.36444	37
146.5	1.09618	30	1.36893	37
146.583	1.10415	30	1.37563	37
146.667	1.10983	30	1.36939	37
146.75	1.11249	30	1.37899	37
146.833	1.11912	30	1.38004	37
146.917	1.12234	30	1.38794	37
147	1.13126	30	1.38557	37
147.083	1.13081	30	1.38918	37
147.167	1.13857	30	1.3917	37
147.25	1.14499	30	1.38804	37
147.333	1.15089	30	1.39843	37
147.417	1.1503	30	1.39618	37
147.5	1.15745	30	1.39757	37
147.583	1.16785	30	1.40193	37
147.667	1.169	30	1.40403	37
147.75	1.17016	30	1.40412	37
147.833	1.17847	30	1.40167	37
147.917	1.18683	30	1.4062	37
148	1.18679	30.28	1.40172	37
148.083	1.19663	30.56	1.40977	37
148.167	1.19798	30.84	1.40481	37
148.25	1.2044	31.12	1.41969	37
148.333	1.21149	31.4	1.42451	37
148.417	1.21303	31.68	1.43241	37
148.5	1.21794	31.96	1.43651	37
148.583	1.22513	32.24	1.43662	37
148.667	1.22988	32.52	1.44574	37
148.75	1.23084	32.8	1.45256	37
148.833	1.23907	33.08	1.45024	37
148.917	1.2459	33.36	1.4512	37
149	1.24618	33.64	1.4509	37
149.083	1.25194	33.92	1.44418	37
149.167	1.25767	34.2	1.44411	37
149.25	1.26116	34.48	1.44162	37
149.333	1.26416	34.76	1.42565	37
149.417	1.27039	35.04	1.42049	37
149.5	1.27455	35.32	1.4091	37
149.583	1.27772	35.6	1.39829	37
149.667	1.28123	35.88	1.38487	37
149.75	1.28545	36.16	1.36415	37
149.833	1.28863	36.44	1.35041	37
149.917	1.29056	36.72	1.32707	37
150	1.29713	37	1.30296	37
150.083	1.3013	37	1.28821	37
150.167	1.30344	37	1.27316	37
150.25	1.30756	37	1.26447	37
150.333	1.30726	37	1.2587	37
150.417	1.31594	37	1.24486	37
150.5	1.31317	37	1.24086	37
150.583	1.31893	37	1.22632	37
150.667	1.3214	37	1.21563	37
150.75	1.3229	37	1.20711	37
150.833	1.32549	37	1.20075	37
150.917	1.32689	37	1.18972	37
151	1.33098	37	1.17902	37
151.083	1.33125	37	1.17175	37
151.167	1.32864	37	1.16371	37
151.25	1.3346	37	1.14769	37
151.333	1.33253	37	1.13858	37
151.417	1.33805	37	1.12605	37
151.5	1.33611	37	1.12203	37
151.583	1.33228	37	1.11001	37
151.667	1.34117	37	1.10476	37
151.75	1.3398	37	1.0882	37
151.833	1.33951	37	1.08134	37
151.917	1.34005	37	1.07351	37
152	1.34123	37	1.06107	37
152.083	1.34209	37	1.05056	37
152.167	1.33908	37	1.03994	37
152.25	1.34255	37	1.02672	37
152.333	1.33743	37	1.02743	37
152.417	1.33922	37	1.01246	37
152.5	1.33948	37	1.00329	37
152.583	1.34083	37	0.989644	37
152.667	1.33898	37	0.986572	37
152.75	1.33691	37	0.973927	37
152.833	1.33406	37	0.965684	37
152.917	1.33358	37	0.961973	37
153	1.33856	37	0.948588	36.76
153.083	1.32842	37	0.941424	36.52
153.167	1.33287	37	0.930089	36.28
153.25	1.33214	37	0.921396	36.04
153.333	1.32762	37	0.90735	35.8
153.417	1.32705	37	0.90138	35.56
153.5	1.32338	37	0.900292	35.32
153.583	1.3224	37	0.887952	35.08
153.667	1.3208	37	0.879833	34.84
153.75	1.31736	37	0.870721	34.6
153.833	1.30893	37	0.867139	34.36
153.917	1.3098	37	0.857207	34.12
154	1.31075	37	0.852212	33.88
154.083	1.30666	37	0.845341	33.64
154.167	1.30147	37	0.837324	33.4
154.25	1.29835	37	0.831945	33.16
154.333	1.29166	37	0.826709	32.92
154.417	1.2931	37	0.817458	32.68
154.5	1.28706	37	0.810741	32.44
154.583	1.2825	37	0.803217	32.2
154.667	1.28078	37	0.796813	31.96
154.75	1.27536	37	0.791906	31.72
154.833	1.27205	37	0.782435	31.48
154.917	1.26789	37	0.775125	31.24
155	1.26421	37	0.774384	31
155.083	1.25799	37	0.765842	31
155.167	1.25576	37	0.761762	31
155.25	1.24757	37	0.749735	31
155.333	1.24562	37	0.749662	31
155.417	1.24389	37	0.741348	31
155.5	1.23973	37	0.742804	31
155.583	1.23468	37	0.732532	31
155.667	1.23267	37	0.726852	31
155.75	1.22331	37	0.724912	31
155.833	1.22026	37	0.719561	31
155.917	1.21006	37	0.714308	31
156	1.20982	37	0.715586	31
156.083	1.20329	37	0.703053	31
156.167	1.19376	37	0.704802	31
156.25	1.19885	37	0.69768	31
156.333	1.19113	37	0.694021	31
156.417	1.18871	37	0.692703	31
156.5	1.17983	37	0.687105	31
156.583	1.17592	37	0.683942	31
156.667	1.16827	37	0.679774	31
156.75	1.16712	37	0.682892	31
156.833	1.16028	37	0.677392	31
156.917	1.16043	37	0.674178	31
157	1.15241	37	0.671916	31
157.083	1.15071	37	0.669105	31
157.167	1.15339	37	0.665824	31
157.25	1.15483	37	0.666402	31
157.333	1.16163	37	0.663075	31
157.417	1.16337	37	0.661358	31
157.5	1.1674	37	0.660246	31
157.583	1.16513	37	0.658912	31
157.667	1.17163	37	0.656509	31
157.75	1.17109	37	0.652247	31
157.833	1.17106	37	0.651648	31
157.917	1.17264	37	0.64983	31
158	1.16655	37	0.649486	31
158.083	1.16127	37	0.649492	31
158.167	1.15311	37	0.645913	31
158.25	1.14103	37	0.646058	31
158.333	1.13371	37	0.643032	31
158.417	1.12508	37	0.643535	31
158.5	1.11088	37	0.644343	31
158.583	1.09414	37	0.646988	31
158.667	1.08232	37	0.643052	31
158.75	1.06204	37	0.642015	31
158.833	1.04162	37	0.642241	31
158.917	1.02141	37	0.637283	31
159	1.00025	37	0.641261	31
159.083	0.980855	37	0.64425	31
159.167	0.966067	37	0.64639	31
159.25	0.953819	37	0.650422	31
159.333	0.941611	37	0.655072	31
159.417	0.927499	37	0.657592	31
159.5	0.916725	37	0.662952	31
159.583	0.907644	37	0.666924	31
159.667	0.895767	37	0.670446	31
159.75	0.884711	37	0.676303	31
159.833	0.875379	37	0.678489	31
159.917	0.866459	37	0.681256	31
160	0.857976	37	0.682994	31
160.083	0.848271	37	0.689363	31
160.167	0.837655	37	0.692114	31
160.25	0.826191	37	0.699025	31
160.333	0.817384	37	0.70101	31
160.417	0.807765	37	0.70149	31
160.5	0.799719	37	0.704751	31
160.583	0.788424	37	0.707927	31
160.667	0.779876	37	0.707542	31
160.75	0.769449	37	0.711551	31
160.833	0.762886	37	0.716145	31
160.917	0.754947	37	0.71482	31
161	0.745579	36.72	0.712932	31
161.083	0.736261	36.44	0.715562	31
161.167	0.732876	36.16	0.721575	31
161.25	0.724161	35.88	0.727823	31
161.333	0.716452	35.6	0.731342	31
161.417	0.707694	35.32	0.736388	31
161.5	0.699106	35.04	0.737214	31
161.583	0.694077	34.76	0.747259	31
161.667	0.688989	34.48	0.751246	31
161.75	0.682671	34.2	0.760571	31
161.833	0.679298	33.92	0.763807	31
161.917	0.669849	33.64	0.770898	31
162	0.66268	33.36	0.778057	31
162.083	0.658872	33.08	0.782558	31
162.167	0.653386	32.8	0.78742	31
162.25	0.648806	32.52	0.792902	31
162.333	0.64269	32.24	0.797382	31
162.417	0.637814	31.96	0.803808	31
162.5	0.635019	31.68	0.815284	31
162.583	0.630581	31.4	0.816725	31
162.667	0.628869	31.12	0.824088	31
162.75	0.623229	30.84	0.83646	31
162.833	0.623611	30.56	0.840993	31
162.917	0.615008	30.28	0.84628	31
163	0.612827	30	0.851319	31
163.083	0.606734	30	0.857669	31
163.167	0.605749	30	0.867334	31
163.25	0.602483	30	0.870637	31
163.333	0.603399	30	0.878278	31
163.417	0.597484	30	0.889738	31
163.5	0.597302	30	0.899031	31
163.583	0.593234	30	0.903912	31
163.667	0.591007	30	0.91415	31
163.75	0.589744	30	0.925112	31
163.833	0.588677	30	0.930232	31
163.917	0.586283	30	0.938693	31
164	0.587149	30	0.944603	31.24
164.083	0.586025	30	0.952692	31.48
164.167	0.581139	30	0.958883	31.72
164.25	0.58225	30	0.971604	31.96
164.333	0.578237	30	0.976312	32.2
164.417	0.579058	30	0.987683	32.44
164.5	0.577309	30	0.999039	32.68
164.583	0.576732	30	0.998814	32.92
164.667	0.576967	30	1.00959	33.16
164.75	0.576209	30	1.02198	33.4
164.833	0.576285	30	1.02669	33.64
164.917	0.577959	30	1.03853	33.88
165	0.578871	30	1.04688	34.12
165.083	0.57453	30	1.05286	34.36
165.167	0.576572	30	1.06447	34.6
165.25	0.57701	30	1.07085	34.84
165.333	0.579067	30	1.082	35.08
165.417	0.57888	30	1.08638	35.32
165.5	0.578538	30	1.09679	35.56
165.583	0.580062	30	1.10068	35.8
165.667	0.583062	30	1.1145	36.04
165.75	0.583812	30	1.1199	36.28
165.833	0.583791	30	1.1273	36.52
165.917	0.588436	30	1.13541	36.76
166	0.585785	30	1.14716	37
166.083	0.590694	30	1.15549	37
166.167	0.591683	30	1.16583	37
166.25	0.594547	30	1.17007	37
166.333	0.595653	30	1.17953	37
166.417	0.600451	30	1.18014	37
[truncated: 2,584 more rows]
